# Supplementary material for: Breaking photoswitch activation depth limit using ionising radiation stimuli adapted to clinical application
Source: Nat Commun. 2022 Jul 14;13:4102. doi: 10.1038/s41467-022-30917-0 (PMC9283480; doi:10.1038/s41467-022-30917-0)
Supplement: Supplementary file 8 — Source Data [file 41467_2022_30917_MOESM8_ESM.xlsx]

## Sheet: Fig 2b
		Wavelenght (nm)	PSS1	2 Gy	5 Gy	10 Gy	20 Gy	NI comp 2 Gy	NI comp 5 Gy	NI comp 10 Gy	NI comp 20 Gy
		300	0.25	0.195	0.171	0.156333	0.143667	0.240333	0.233	0.226	0.221
		301	0.257	0.201	0.175333	0.158333	0.148	0.245667	0.237667	0.231	0.228667
		302	0.264333	0.210333	0.181333	0.166333	0.154	0.255	0.247	0.240667	0.236333
		303	0.271	0.213667	0.187	0.171	0.157333	0.261	0.254	0.247333	0.241333
		304	0.28	0.221667	0.194333	0.177667	0.162667	0.269667	0.262333	0.254	0.250667
		305	0.288333	0.229667	0.202	0.183333	0.168667	0.278333	0.271333	0.263333	0.257667
		306	0.294667	0.236	0.207	0.187333	0.173	0.285	0.277667	0.267667	0.262667
		307	0.304	0.243333	0.213333	0.195333	0.180667	0.292	0.285	0.277	0.271667
		308	0.308667	0.248	0.217667	0.199333	0.185667	0.298	0.291667	0.280667	0.277
		309	0.315667	0.254	0.225333	0.207	0.193667	0.307333	0.298333	0.289333	0.283333
		310	0.324	0.262667	0.233333	0.213667	0.199667	0.313	0.307	0.297	0.292
		311	0.327667	0.268333	0.239333	0.218333	0.206	0.318667	0.312333	0.301667	0.297333
		312	0.335	0.276	0.247667	0.228333	0.214333	0.325667	0.32	0.309333	0.305
		313	0.341333	0.283667	0.254333	0.238	0.223333	0.330333	0.325333	0.316333	0.311
		314	0.344333	0.289667	0.260333	0.242333	0.23	0.335	0.328667	0.319	0.316
		315	0.352667	0.297333	0.269	0.252	0.238	0.342	0.333667	0.326	0.321667
		316	0.355	0.302333	0.275333	0.257667	0.244333	0.344333	0.337333	0.328667	0.325333
		317	0.358667	0.31	0.283333	0.269	0.254	0.347	0.343667	0.335333	0.332
		318	0.362	0.317	0.293	0.279	0.266	0.351333	0.346	0.34	0.334
		319	0.365333	0.32	0.299333	0.286667	0.275	0.353	0.349333	0.340333	0.338
		320	0.366	0.329	0.310333	0.296667	0.285333	0.355333	0.352	0.345	0.342333
		321	0.366667	0.336	0.318333	0.309333	0.297	0.357333	0.352333	0.348667	0.346667
		322	0.366667	0.339333	0.325	0.316	0.306667	0.358	0.355	0.349	0.347667
		323	0.364	0.348	0.336333	0.329	0.320333	0.356667	0.354	0.351	0.35
		324	0.362333	0.352333	0.346667	0.341	0.334333	0.356667	0.355	0.351333	0.351333
		325	0.362333	0.357667	0.355333	0.350667	0.344	0.354333	0.353333	0.352667	0.352
		326	0.358333	0.365333	0.363667	0.362667	0.358	0.354333	0.353667	0.353	0.355667
		327	0.356	0.371667	0.375667	0.378	0.370333	0.351	0.353	0.354333	0.356
		328	0.352333	0.374667	0.382333	0.386	0.382333	0.35	0.352333	0.354333	0.356333
		329	0.346333	0.380667	0.393667	0.4	0.398333	0.348	0.351	0.352333	0.357
		330	0.343333	0.383667	0.401667	0.41	0.409667	0.344667	0.348667	0.351333	0.356333
		331	0.337667	0.389	0.412667	0.423333	0.427	0.34	0.347333	0.349667	0.356667
		332	0.331667	0.396	0.423667	0.437667	0.444333	0.335333	0.342667	0.350333	0.354667
		333	0.327333	0.401333	0.434	0.448333	0.456333	0.332	0.340333	0.348333	0.355
		334	0.322333	0.406667	0.445333	0.463	0.472667	0.326333	0.338	0.344333	0.355333
		335	0.315333	0.412	0.456667	0.478333	0.490333	0.321	0.331667	0.345	0.353
		336	0.309	0.417333	0.464	0.49	0.501	0.317667	0.329667	0.343	0.353333
		337	0.302667	0.425	0.476667	0.508	0.521333	0.311667	0.326333	0.340667	0.352333
		338	0.296667	0.429333	0.491	0.522667	0.54	0.307667	0.321667	0.335	0.352
		339	0.291667	0.433	0.499667	0.532	0.554	0.303667	0.319667	0.335667	0.351
		340	0.283667	0.44	0.512333	0.550667	0.570667	0.296667	0.313333	0.331667	0.349333
		341	0.275	0.444333	0.524667	0.568	0.589333	0.291333	0.310667	0.331333	0.349667
		342	0.270667	0.449333	0.533667	0.577333	0.602333	0.287667	0.307667	0.328667	0.347667
		343	0.263	0.456	0.546333	0.594	0.621	0.280667	0.302	0.326333	0.347333
		344	0.255	0.461333	0.558	0.609333	0.638333	0.275667	0.297333	0.322667	0.345667
		345	0.251	0.464333	0.565	0.620667	0.650667	0.271	0.293667	0.322667	0.345333
		346	0.244333	0.472333	0.578	0.636	0.667667	0.265333	0.290333	0.319	0.343667
		347	0.237	0.478333	0.589333	0.652333	0.683667	0.261333	0.287667	0.317667	0.342667
		348	0.232	0.480667	0.596667	0.661	0.694667	0.258333	0.286333	0.317	0.343
		349	0.226333	0.486	0.608	0.677667	0.71	0.252	0.282667	0.313333	0.341333
		350	0.221333	0.491667	0.618	0.689333	0.728667	0.248	0.278333	0.312333	0.340667
		351	0.219	0.496	0.624667	0.699667	0.737333	0.246667	0.277333	0.311	0.339333
		352	0.209667	0.501667	0.634667	0.711	0.752	0.238667	0.273	0.308667	0.338667
		353	0.205667	0.505333	0.645667	0.723	0.767667	0.236333	0.269333	0.306667	0.337667
		354	0.202667	0.509	0.651667	0.734	0.775667	0.233333	0.267667	0.307333	0.337
		355	0.195667	0.514	0.662667	0.744333	0.791	0.228667	0.265333	0.304	0.336
		356	0.193	0.518667	0.671667	0.756667	0.804667	0.227	0.263	0.304	0.336667
		357	0.190333	0.522333	0.676667	0.764333	0.813	0.225	0.261333	0.302333	0.337
		358	0.186667	0.524333	0.683	0.775	0.824667	0.221333	0.258	0.302333	0.336
		359	0.183	0.528667	0.691	0.783333	0.833667	0.219333	0.256	0.301667	0.336667
		360	0.180333	0.531667	0.695	0.786667	0.838667	0.217	0.256	0.300333	0.337333
		361	0.177333	0.533	0.700333	0.796667	0.847667	0.215333	0.252667	0.299667	0.335333
		362	0.174	0.536	0.705333	0.802	0.854	0.211667	0.251333	0.299333	0.335
		363	0.173667	0.538	0.707667	0.805	0.857	0.211	0.251	0.298	0.335667
		364	0.171667	0.539	0.71	0.807333	0.861667	0.209667	0.249333	0.298667	0.336333
		365	0.168333	0.539	0.712667	0.810667	0.865	0.21	0.249	0.295333	0.334
		366	0.167667	0.54	0.714333	0.811	0.865333	0.207	0.247667	0.294	0.332333
		367	0.167667	0.539	0.713667	0.811667	0.866667	0.208333	0.249333	0.294	0.331333
		368	0.166333	0.538	0.713333	0.811	0.864667	0.204333	0.247	0.291	0.333333
		369	0.164	0.538667	0.71	0.808667	0.861333	0.204333	0.245	0.293	0.331333
		370	0.163333	0.535667	0.71	0.806667	0.860333	0.204	0.244667	0.293	0.33
		371	0.163333	0.534333	0.705667	0.805333	0.857667	0.202	0.243	0.29	0.326667
		372	0.160333	0.528	0.701333	0.798333	0.853333	0.201333	0.243	0.285333	0.325
		373	0.160333	0.528667	0.699	0.796333	0.849	0.201	0.242333	0.286667	0.324667
		374	0.161667	0.522	0.693667	0.791	0.842333	0.199333	0.24	0.285333	0.323333
		375	0.158667	0.518	0.688	0.781667	0.835	0.197333	0.236	0.281667	0.319667
		376	0.157667	0.516333	0.683333	0.777333	0.828333	0.196	0.235333	0.280333	0.318
		377	0.157	0.508333	0.674667	0.769667	0.822	0.194	0.234333	0.278667	0.314333
		378	0.155667	0.504	0.668	0.761	0.810333	0.192333	0.231667	0.276333	0.311667
		379	0.154333	0.500333	0.660333	0.752	0.800667	0.190667	0.230333	0.272667	0.309
		380	0.154333	0.495333	0.654667	0.743667	0.794333	0.190667	0.229667	0.272	0.306
		381	0.152333	0.486333	0.644333	0.734333	0.781333	0.188	0.226667	0.268	0.302667
		382	0.150333	0.481	0.634333	0.720333	0.768667	0.186333	0.224667	0.266333	0.297333
		383	0.150667	0.473	0.625	0.711667	0.759667	0.186	0.221333	0.262667	0.294
		384	0.148333	0.465	0.612667	0.698333	0.742333	0.184667	0.219	0.257667	0.29
		385	0.146667	0.456333	0.599667	0.683333	0.727667	0.180333	0.214667	0.253333	0.284
		386	0.145333	0.445	0.583	0.665	0.708333	0.177333	0.211333	0.249	0.278
		387	0.145667	0.437	0.573333	0.653667	0.696333	0.176	0.207667	0.246	0.275333
		388	0.142333	0.427667	0.560667	0.637	0.675333	0.173333	0.205	0.240667	0.269
		389	0.140333	0.416	0.544333	0.618333	0.657	0.170667	0.201667	0.234	0.263333
		390	0.139667	0.408	0.533	0.607	0.644	0.167333	0.199	0.229333	0.259
		391	0.137667	0.396	0.515667	0.586667	0.622667	0.165	0.195	0.227	0.252
		392	0.136	0.383	0.498333	0.566	0.602667	0.162667	0.189667	0.220667	0.247333
		393	0.136333	0.371667	0.483	0.548	0.581667	0.159667	0.185667	0.215667	0.240333
		394	0.134667	0.363333	0.472667	0.534667	0.568333	0.158	0.184333	0.212333	0.237
		395	0.132667	0.352	0.456333	0.516333	0.549	0.155333	0.181333	0.208333	0.230667
		396	0.130667	0.342667	0.442333	0.499	0.529	0.153	0.177667	0.204667	0.225333
		397	0.130333	0.332667	0.426333	0.481667	0.509667	0.152667	0.175667	0.200333	0.219
		398	0.130333	0.326	0.416333	0.469	0.498	0.150667	0.172667	0.196667	0.216667
		399	0.129667	0.315	0.403333	0.454333	0.479	0.149333	0.169	0.192	0.212333
		400	0.129333	0.307667	0.390667	0.439333	0.463	0.147667	0.168	0.190333	0.209333
		401	0.129667	0.301	0.383333	0.428	0.453333	0.147333	0.168333	0.188	0.205667
		402	0.129667	0.294333	0.369333	0.415667	0.438	0.147	0.165667	0.184667	0.202
		403	0.128	0.287667	0.359	0.401333	0.424	0.147	0.165	0.182333	0.198333
		404	0.132333	0.279	0.349	0.389667	0.410667	0.147333	0.163333	0.180333	0.196667
		405	0.133	0.275333	0.343	0.382667	0.402	0.147	0.163667	0.181	0.195667
		406	0.134	0.271	0.334333	0.373333	0.391667	0.148	0.163333	0.18	0.193333
		407	0.135667	0.265667	0.328667	0.363	0.380333	0.149667	0.162333	0.178	0.192
		408	0.134333	0.261667	0.318667	0.354	0.370333	0.149	0.163	0.177333	0.19
		409	0.136667	0.258667	0.315333	0.348667	0.364333	0.149333	0.163	0.177667	0.19
		410	0.138	0.254667	0.307333	0.34	0.354667	0.15	0.164667	0.176667	0.188667
		411	0.139667	0.250333	0.302333	0.332	0.346667	0.151333	0.164667	0.175667	0.188
		412	0.142333	0.246667	0.296	0.324	0.337	0.152	0.164667	0.176333	0.189333
		413	0.143333	0.245667	0.292333	0.319333	0.333333	0.152667	0.165667	0.175667	0.188
		414	0.145667	0.240667	0.285667	0.313333	0.325	0.154	0.165667	0.176333	0.187667
		415	0.148	0.238	0.281333	0.306	0.317333	0.155667	0.164333	0.176667	0.184667
		416	0.148667	0.235667	0.275667	0.299	0.31	0.157667	0.166333	0.177	0.186
		417	0.150667	0.232333	0.271	0.294	0.304667	0.158667	0.168	0.177333	0.186
		418	0.153333	0.230667	0.267	0.288	0.297	0.159333	0.168333	0.177	0.186
		419	0.155	0.228667	0.262	0.281667	0.29	0.160333	0.17	0.178	0.185
		420	0.156	0.225	0.256667	0.275667	0.282667	0.161333	0.169333	0.176	0.183667
		421	0.158	0.223	0.252667	0.269333	0.276333	0.163	0.170667	0.178	0.183333
		422	0.159333	0.220333	0.25	0.266333	0.272333	0.165333	0.171667	0.177	0.182667
		423	0.160333	0.218667	0.244667	0.260333	0.265	0.165667	0.172333	0.177667	0.183667
		424	0.162	0.215667	0.239667	0.254	0.259	0.167	0.173	0.178	0.183333
		425	0.163667	0.213	0.236	0.249	0.251667	0.169333	0.173667	0.178667	0.182667
		426	0.165333	0.210667	0.233333	0.245667	0.247667	0.169667	0.174	0.178667	0.183
		427	0.166333	0.208333	0.228333	0.239667	0.241667	0.170333	0.174333	0.179667	0.181667
		428	0.168	0.206	0.223667	0.235	0.236	0.172667	0.174667	0.178	0.182333
		429	0.169667	0.203667	0.219	0.228333	0.229667	0.171667	0.176333	0.178667	0.182
		430	0.172	0.201667	0.213667	0.223	0.223667	0.172667	0.176667	0.179333	0.183
		431	0.172667	0.198667	0.211333	0.219	0.219667	0.172667	0.176667	0.179667	0.182667
		432	0.173333	0.196667	0.208	0.214	0.212667	0.174	0.177	0.178	0.181
		433	0.173667	0.194	0.203	0.209	0.207667	0.174333	0.177	0.178	0.179333
		434	0.174333	0.191333	0.199667	0.203333	0.201333	0.174667	0.175667	0.179333	0.179667
		435	0.174	0.190333	0.196	0.2	0.198333	0.174667	0.176	0.177333	0.179667
		436	0.175333	0.186667	0.191333	0.195667	0.192333	0.174667	0.176333	0.177	0.178333
		437	0.176333	0.185667	0.187	0.189333	0.187333	0.176	0.176667	0.176667	0.176667
		438	0.176	0.180333	0.183333	0.185333	0.180667	0.174333	0.176	0.175667	0.175667
		439	0.176	0.178667	0.179	0.179	0.175667	0.173667	0.176	0.174333	0.173333
		440	0.176333	0.175333	0.176	0.176	0.171333	0.173667	0.175	0.173333	0.174
		441	0.175333	0.174	0.172333	0.170667	0.166333	0.173333	0.174333	0.173	0.172667
		442	0.174667	0.170667	0.168333	0.166667	0.161	0.173667	0.173	0.172	0.17
		443	0.175	0.167333	0.164333	0.162	0.155667	0.172667	0.172667	0.169333	0.169
		444	0.175	0.165667	0.161	0.157667	0.150667	0.172	0.171	0.169	0.167333
		445	0.174	0.163667	0.157333	0.155	0.148333	0.172	0.169667	0.167667	0.165333
		446	0.174333	0.160667	0.154	0.149667	0.142333	0.169	0.168667	0.165	0.163667
		447	0.172667	0.157333	0.149333	0.145333	0.138333	0.169333	0.167333	0.164	0.161333
		448	0.170667	0.154667	0.145	0.141333	0.133333	0.168	0.165333	0.162	0.160333
		449	0.169333	0.150667	0.142	0.137333	0.129333	0.165667	0.163333	0.160667	0.157333
		450	0.168333	0.148667	0.139667	0.134667	0.126333	0.164333	0.163	0.159333	0.156333
		451	0.168	0.145667	0.136	0.130667	0.121667	0.163333	0.161	0.156333	0.154667
		452	0.165333	0.143667	0.131667	0.126667	0.118	0.161	0.157333	0.155333	0.152667
		453	0.163333	0.139	0.129	0.121333	0.114667	0.159667	0.156667	0.153667	0.15
		454	0.160333	0.138	0.123667	0.118	0.110333	0.156333	0.155333	0.150333	0.147
		455	0.160333	0.132333	0.121333	0.113333	0.105667	0.155333	0.152667	0.148	0.145667
		456	0.157667	0.131	0.118	0.111	0.103667	0.154333	0.151667	0.147	0.144
		457	0.155333	0.128333	0.114667	0.107333	0.0986667	0.150667	0.148333	0.143	0.14
		458	0.153333	0.124667	0.111667	0.103	0.095	0.148667	0.145333	0.140667	0.137
		459	0.149667	0.121667	0.109	0.101	0.09	0.146	0.142667	0.137667	0.135
		460	0.149333	0.119	0.104	0.0953333	0.087	0.142333	0.141333	0.136333	0.132333
		461	0.145667	0.116333	0.102	0.093	0.0846667	0.141333	0.137333	0.132667	0.129333
		462	0.143667	0.114667	0.0993333	0.091	0.0816667	0.139333	0.136333	0.131667	0.127
		463	0.140333	0.111667	0.0966667	0.0886667	0.0793333	0.136	0.133667	0.129	0.125333
		464	0.139333	0.107667	0.0936667	0.0863333	0.0753333	0.134	0.131	0.125333	0.123
		465	0.135667	0.105	0.0913333	0.0826667	0.073	0.131333	0.129	0.122333	0.120667
		466	0.133	0.102667	0.0876667	0.079	0.0706667	0.128667	0.124333	0.119333	0.117
		467	0.129667	0.0986667	0.0853333	0.0766667	0.068	0.125	0.123	0.117	0.114
		468	0.128	0.097	0.0826667	0.074	0.066	0.123	0.12	0.114333	0.111
		469	0.124	0.0953333	0.0796667	0.0723333	0.0636667	0.120333	0.117333	0.113333	0.110667
		470	0.121333	0.0923333	0.077	0.0686667	0.0593333	0.117667	0.115333	0.109333	0.106333
		471	0.119667	0.0893333	0.0736667	0.0676667	0.0586667	0.115	0.111667	0.106667	0.104333
		472	0.116667	0.0866667	0.0696667	0.0653333	0.055	0.111333	0.109667	0.103333	0.101
		473	0.112667	0.0823333	0.068	0.0623333	0.052	0.109333	0.107	0.1	0.098
		474	0.109333	0.0803333	0.0666667	0.059	0.05	0.105	0.102	0.0983333	0.096
		475	0.108667	0.0786667	0.064	0.0576667	0.0486667	0.102667	0.101333	0.0966667	0.092
		476	0.105	0.077	0.063	0.0563333	0.0476667	0.100667	0.099	0.0933333	0.091
		477	0.102667	0.0746667	0.0616667	0.0533333	0.044	0.0986667	0.095	0.0916667	0.087
		478	0.0983333	0.0716667	0.058	0.0503333	0.0426667	0.0956667	0.0926667	0.0876667	0.0846667
		479	0.0936667	0.0696667	0.0556667	0.05	0.0413333	0.092	0.0903333	0.0846667	0.0816667
		480	0.0926667	0.0666667	0.0546667	0.0466667	0.0393333	0.0893333	0.087	0.082	0.0793333
		481	0.0893333	0.0633333	0.053	0.0443333	0.0376667	0.0863333	0.0846667	0.0793333	0.077
		482	0.0876667	0.062	0.0503333	0.044	0.0363333	0.0843333	0.0813333	0.0776667	0.075
		483	0.085	0.0603333	0.0486667	0.0436667	0.034	0.0813333	0.0793333	0.0756667	0.072
		484	0.0813333	0.0576667	0.0473333	0.0396667	0.0326667	0.0776667	0.0756667	0.072	0.068
		485	0.0783333	0.0556667	0.0436667	0.038	0.0326667	0.076	0.0733333	0.0696667	0.0653333
		486	0.077	0.0536667	0.042	0.0376667	0.0296667	0.0733333	0.07	0.0673333	0.0643333
		487	0.073	0.052	0.0406667	0.037	0.028	0.071	0.067	0.0646667	0.0613333
		488	0.07	0.0493333	0.039	0.034	0.028	0.0676667	0.0653333	0.0616667	0.0596667
		489	0.0686667	0.047	0.0373333	0.034	0.0263333	0.0653333	0.0636667	0.0593333	0.0573333
		490	0.0663333	0.0456667	0.037	0.033	0.0253333	0.064	0.061	0.0586667	0.0566667
		491	0.0646667	0.0436667	0.0346667	0.0313333	0.024	0.0613333	0.0586667	0.0566667	0.0523333
		492	0.0616667	0.0433333	0.034	0.03	0.024	0.059	0.0576667	0.055	0.0523333
		493	0.059	0.041	0.0326667	0.0283333	0.021	0.0566667	0.0553333	0.0526667	0.0496667
		494	0.057	0.0383333	0.0303333	0.0263333	0.0216667	0.0546667	0.0543333	0.0506667	0.047
		495	0.055	0.0363333	0.0293333	0.026	0.02	0.053	0.052	0.0476667	0.046
		496	0.054	0.0376667	0.0293333	0.0266667	0.0193333	0.05	0.0503333	0.0456667	0.0446667
		497	0.051	0.0343333	0.0266667	0.0226667	0.0196667	0.0486667	0.0476667	0.0436667	0.043
		498	0.0493333	0.0333333	0.0273333	0.0233333	0.0183333	0.0483333	0.0463333	0.043	0.0413333
		499	0.048	0.0323333	0.0256667	0.023	0.0176667	0.046	0.0443333	0.0416667	0.04
		500	0.0456667	0.0316667	0.025	0.021	0.017	0.0436667	0.0433333	0.041	0.0376667
		501	0.0426667	0.0303333	0.024	0.0206667	0.016	0.0426667	0.043	0.04	0.0383333
		502	0.043	0.0286667	0.0233333	0.0193333	0.015	0.0406667	0.04	0.038	0.0353333
		503	0.0413333	0.028	0.0223333	0.02	0.015	0.0396667	0.0393333	0.0353333	0.0343333
		504	0.0383333	0.0266667	0.0226667	0.02	0.013	0.0376667	0.0373333	0.0343333	0.033
		505	0.038	0.025	0.0203333	0.0176667	0.014	0.0346667	0.037	0.0333333	0.0303333
		506	0.036	0.026	0.02	0.017	0.0116667	0.0353333	0.0343333	0.0323333	0.03
		507	0.0333333	0.0236667	0.0193333	0.0176667	0.012	0.0343333	0.033	0.03	0.03
		508	0.0333333	0.0226667	0.0183333	0.017	0.012	0.0323333	0.0326667	0.0286667	0.028
		509	0.0306667	0.0223333	0.0176667	0.017	0.0116667	0.0306667	0.0296667	0.028	0.027
		510	0.0316667	0.021	0.0176667	0.0146667	0.011	0.03	0.029	0.0273333	0.0256667
		511	0.03	0.0216667	0.0166667	0.016	0.0103333	0.0286667	0.028	0.0253333	0.025
		512	0.0283333	0.02	0.0163333	0.015	0.0113333	0.0283333	0.0266667	0.0253333	0.024
		513	0.0256667	0.0183333	0.0156667	0.0146667	0.012	0.0256667	0.027	0.024	0.023
		514	0.0263333	0.0193333	0.0156667	0.014	0.0103333	0.0263333	0.0266667	0.0236667	0.022
		515	0.0243333	0.0183333	0.0143333	0.0133333	0.00933333	0.024	0.025	0.022	0.022
		516	0.024	0.0173333	0.013	0.012	0.00866667	0.023	0.0226667	0.02	0.0193333
		517	0.0226667	0.0163333	0.0136667	0.0123333	0.008	0.0223333	0.0236667	0.0203333	0.0196667
		518	0.0213333	0.0153333	0.0116667	0.013	0.00933333	0.0206667	0.021	0.0193333	0.0183333
		519	0.021	0.0146667	0.013	0.0123333	0.00833333	0.0203333	0.0213333	0.0186667	0.0173333
		520	0.0193333	0.0133333	0.013	0.0113333	0.00866667	0.0193333	0.0206667	0.0173333	0.0173333
		521	0.0196667	0.015	0.0126667	0.0106667	0.00766667	0.0193333	0.019	0.0176667	0.0166667
		522	0.0186667	0.015	0.011	0.0106667	0.00833333	0.0186667	0.0183333	0.0166667	0.016
		523	0.0176667	0.012	0.0103333	0.011	0.00733333	0.0163333	0.0176667	0.0153333	0.015
		524	0.0173333	0.0136667	0.012	0.0113333	0.00633333	0.0163333	0.0173333	0.0153333	0.015
		525	0.017	0.012	0.00966667	0.0113333	0.00733333	0.0156667	0.0163333	0.0153333	0.0136667
		526	0.016	0.0116667	0.01	0.0106667	0.00733333	0.0146667	0.016	0.0146667	0.012
		527	0.0156667	0.0103333	0.00933333	0.011	0.00733333	0.0143333	0.014	0.0143333	0.0123333
		528	0.0146667	0.0113333	0.011	0.0116667	0.00633333	0.0143333	0.0136667	0.014	0.0113333
		529	0.0143333	0.01	0.00933333	0.00966667	0.00733333	0.0133333	0.013	0.0126667	0.0113333
		530	0.0136667	0.00866667	0.009	0.00933333	0.007	0.013	0.0136667	0.0116667	0.01
		531	0.013	0.01	0.00966667	0.00933333	0.00533333	0.0133333	0.0123333	0.0126667	0.0113333
		532	0.013	0.0103333	0.00833333	0.00966667	0.006	0.0113333	0.012	0.0113333	0.0106667
		533	0.0123333	0.009	0.00833333	0.00866667	0.005	0.0113333	0.012	0.012	0.0113333
		534	0.0106667	0.00833333	0.00866667	0.00833333	0.007	0.0106667	0.0116667	0.011	0.0103333
		535	0.0103333	0.00866667	0.008	0.01	0.00533333	0.011	0.0103333	0.009	0.009
		536	0.0103333	0.009	0.00866667	0.0106667	0.00466667	0.0113333	0.0113333	0.0103333	0.00866667
		537	0.0106667	0.00833333	0.008	0.00833333	0.00533333	0.00966667	0.0106667	0.00866667	0.00933333
		538	0.00966667	0.00833333	0.00833333	0.00766667	0.00633333	0.0106667	0.00933333	0.00966667	0.009
		539	0.009	0.00666667	0.00666667	0.00966667	0.00533333	0.009	0.00933333	0.00933333	0.00766667
		540	0.00933333	0.00766667	0.008	0.01	0.00566667	0.009	0.009	0.008	0.00966667
		541	0.00966667	0.008	0.00733333	0.0103333	0.00433333	0.00866667	0.00833333	0.00833333	0.00833333
		542	0.00766667	0.00633333	0.007	0.008	0.00566667	0.00766667	0.00933333	0.008	0.00733333
		543	0.00933333	0.007	0.00666667	0.00866667	0.00533333	0.00866667	0.00866667	0.00766667	0.008
		544	0.008	0.00733333	0.00666667	0.007	0.006	0.00766667	0.008	0.00833333	0.00666667
		545	0.00766667	0.007	0.00533333	0.008	0.004	0.00666667	0.00833333	0.00633333	0.00733333
		546	0.008	0.007	0.007	0.008	0.00433333	0.008	0.00866667	0.008	0.009
		547	0.00766667	0.006	0.00566667	0.00866667	0.00433333	0.00833333	0.00766667	0.00633333	0.00766667
		548	0.00633333	0.00566667	0.00766667	0.008	0.00433333	0.00766667	0.00666667	0.006	0.00666667
		549	0.00666667	0.006	0.00666667	0.00633333	0.00433333	0.00733333	0.00866667	0.006	0.00666667
		550	0.006	0.00733333	0.00666667	0.00866667	0.005	0.00666667	0.00833333	0.00766667	0.00666667
		551	0.00633333	0.006	0.00666667	0.00766667	0.00533333	0.007	0.008	0.005	0.00666667
		552	0.006	0.006	0.00533333	0.00733333	0.0036	0.00766667	0.008	0.00566667	0.006
		553	0.00633333	0.00666667	0.005	0.00866667	0.00533333	0.007	0.00733333	0.004	0.005
		554	0.00633333	0.00633333	0.005	0.008	0.00466667	0.00766667	0.00766667	0.005	0.00533333
		555	0.00533333	0.005	0.006	0.00666667	0.004	0.006	0.00766667	0.006	0.006
		556	0.005	0.00633333	0.00766667	0.00766667	0.00363333	0.00533333	0.00666667	0.005	0.005
		557	0.00566667	0.005	0.00633333	0.00566667	0.004	0.00566667	0.007	0.00566667	0.00633333
		558	0.00433333	0.00566667	0.00633333	0.00766667	0.005	0.00466667	0.00666667	0.00633333	0.005
		559	0.00633333	0.00633333	0.00466667	0.00666667	0.00533333	0.006	0.00766667	0.005	0.00466667
		560	0.00633333	0.006	0.00533333	0.007	0.004	0.006	0.00833333	0.00633333	0.00433333
		561	0.006	0.00533333	0.00566667	0.00566667	0.00433333	0.00433333	0.00766667	0.00566667	0.00533333
		562	0.004	0.00466667	0.007	0.006	0.00433333	0.005	0.00833333	0.005	0.005
		563	0.00433333	0.00566667	0.00533333	0.00666667	0.006	0.005	0.006	0.00633333	0.00666667
		564	0.00333333	0.00533333	0.00533333	0.00566667	0.00466667	0.00566667	0.00666667	0.004	0.004
		565	0.00566667	0.00566667	0.005	0.008	0.00353333	0.00466667	0.00533333	0.005	0.00566667
		566	0.00433333	0.006	0.00533333	0.00733333	0.00566667	0.005	0.00666667	0.00466667	0.005
		567	0.004	0.00433333	0.00566667	0.00533333	0.00433333	0.00333333	0.00766667	0.00433333	0.00533333
		568	0.00266667	0.003	0.00433333	0.00666667	0.00366667	0.00466667	0.00633333	0.00466667	0.00433333
		569	0.00533333	0.004	0.00533333	0.00633333	0.00433333	0.00366667	0.006	0.00533333	0.00366667
		570	0.005	0.004	0.00333333	0.00633333	0.00333333	0.005	0.00733333	0.00366667	0.004
		571	0.00466667	0.004	0.004	0.007	0.00366667	0.003	0.00633333	0.00366667	0.00466667
		572	0.00466667	0.00466667	0.00366667	0.00666667	0.00433333	0.00433333	0.005	0.00433333	0.00233333
		573	0.003	0.00366667	0.00466667	0.00633333	0.005	0.005	0.00633333	0.00333333	0.004
		574	0.003	0.005	0.00366667	0.00633333	0.004	0.00533333	0.007	0.005	0.00466667
		575	0.00466667	0.00633333	0.00433333	0.005	0.00533333	0.00533333	0.00633333	0.005	0.00466667
		576	0.004	0.005	0.00633333	0.00566667	0.00366667	0.005	0.00666667	0.005	0.00433333
		577	0.00433333	0.004	0.00533333	0.00533333	0.00246667	0.004	0.006	0.006	0.00366667
		578	0.003	0.004	0.00566667	0.004	0.004	0.00366667	0.006	0.00366667	0.00433333
		579	0.004	0.005	0.004	0.00533333	0.00533333	0.005	0.00633333	0.005	0.00366667
		580	0.00466667	0.004	0.005	0.00633333	0.004	0.00433333	0.006	0.00466667	0.003
		581	0.00366667	0.00533333	0.005	0.00566667	0.00466667	0.003	0.00633333	0.00366667	0.00366667
		582	0.00266667	0.00466667	0.00466667	0.00566667	0.00466667	0.00466667	0.00666667	0.00533333	0.00433333
		583	0.003	0.00633333	0.00433333	0.006	0.00533333	0.00433333	0.00566667	0.002	0.00533333
		584	0.00333333	0.00466667	0.005	0.00433333	0.005	0.005	0.00533333	0.005	0.005
		585	0.00333333	0.00466667	0.00533333	0.00733333	0.00366667	0.00366667	0.006	0.00433333	0.00566667
		586	0.003	0.00433333	0.004	0.00733333	0.00466667	0.00466667	0.00666667	0.004	0.00433333
		587	0.00366667	0.00566667	0.00533333	0.007	0.00466667	0.003	0.007	0.004	0.005
		588	0.005	0.00433333	0.004	0.00566667	0.004	0.00466667	0.00533333	0.00366667	0.00466667
		589	0.00466667	0.00393333	0.00466667	0.00666667	0.004	0.004	0.00533333	0.004	0.004
		590	0.00466667	0.00566667	0.00433333	0.00566667	0.00366667	0.004	0.006	0.00433333	0.004
		591	0.00333333	0.00366667	0.00333333	0.00566667	0.00466667	0.00223333	0.006	0.00366667	0.00333333
		592	0.00366667	0.005	0.005	0.007	0.0024	0.005	0.007	0.004	0.004
		593	0.00366667	0.00333333	0.004	0.00566667	0.00433333	0.00366667	0.00533333	0.00466667	0.00433333
		594	0.004	0.005	0.006	0.00733333	0.004	0.00433333	0.00633333	0.00466667	0.00466667
		595	0.00466667	0.00466667	0.00533333	0.00666667	0.00433333	0.00466667	0.00533333	0.004	0.00333333
		596	0.00366667	0.004	0.006	0.00633333	0.00366667	0.004	0.00366667	0.003	0.004
		597	0.004	0.005	0.00633333	0.006	0.00433333	0.003	0.007	0.00366667	0.00533333
		598	0.00233333	0.00433333	0.00366667	0.004	0.004	0.00216667	0.00466667	0.004	0.00266667
		599	0.00333333	0.00433333	0.00433333	0.00533333	0.005	0.00333333	0.00533333	0.00366667	0.00466667
		600	0.00266667	0.00366667	0.00533333	0.00766667	0.00366667	0.004	0.003	0.00266667	0.00433333

## Sheet: Fig 2c
	Dose (Gy)	Azo NI			GdAzo NI			Azo GR			GdAzo GR
	2	3.5992	4.29422	2.91417	3.26371	2.01798	2.17329	3.25748	2.22587	3.99283	34.3971	33.399	32.4467
	5	5.0553	8.95341	6.52496	5.66351	4.76072	5.09077	7.94338	12.6771	8.15886	51.4176	50.2529	49.0913
	10	12.0487	9.16627	9.56395	10.9994	10.6718	9.86274	16.0777	13.9524	12.6301	60.298	61.9769	65.4539
	20	14.6399	12.6691	12.0218	12.7449	11.9132	14.1011	21.2086	22.9009	17.918	66.1401	67.9243	71.7867

## Sheet: Fig 3a
		Wavelenght (nm)	GdAzo PSS1	GdAzo GR 0.5Gy	GdAzo GR 1Gy	GdAzo GR 1.5Gy	GdAzo GR 2Gy	GdAzo GR 3Gy	GdAzo GR 4Gy	GdAzo GR 5Gy	GdAzo GR 6Gy	GdAzo GR 7Gy	GdAzo GR 8Gy		Insert:	Dose (Gy)	Ln [(A0-Ainf)/(At-Ainf)]
		300	0.224	0.2072	0.194	0.18	0.173	0.159	0.155	0.145	0.14	0.141	0.137			0	0	0	0
		301	0.233	0.2162	0.201	0.189	0.181	0.167	0.162	0.154	0.15	0.147	0.142			0.5	0.1583	0.116495	0.138409
		302	0.244	0.2272	0.213	0.2	0.192	0.178	0.171	0.163	0.159	0.154	0.151			1	0.282083	0.214441	0.250635
		303	0.25	0.2342	0.217	0.207	0.198	0.184	0.178	0.17	0.164	0.161	0.156			1.5	0.394814	0.301786	0.348946
		304	0.264	0.2452	0.23	0.216	0.208	0.196	0.188	0.179	0.174	0.171	0.167			2	0.488418	0.373522	0.430476
		305	0.275	0.2572	0.238	0.227	0.22	0.205	0.199	0.189	0.184	0.181	0.176
		306	0.283	0.2622	0.247	0.233	0.225	0.21	0.204	0.194	0.188	0.186	0.18
		307	0.292	0.2702	0.255	0.242	0.235	0.22	0.212	0.205	0.197	0.196	0.188
		308	0.3	0.2792	0.262	0.248	0.239	0.227	0.217	0.209	0.203	0.202	0.196
		309	0.308	0.2882	0.271	0.257	0.249	0.236	0.228	0.218	0.211	0.208	0.202
		310	0.319	0.2962	0.281	0.266	0.257	0.243	0.237	0.226	0.221	0.22	0.212
		311	0.323	0.3012	0.288	0.274	0.263	0.249	0.243	0.232	0.228	0.226	0.219
		312	0.33	0.3092	0.294	0.282	0.272	0.26	0.254	0.242	0.234	0.233	0.227
		313	0.338	0.3182	0.304	0.289	0.282	0.268	0.26	0.252	0.244	0.242	0.234
		314	0.344	0.3232	0.308	0.297	0.286	0.275	0.267	0.259	0.25	0.248	0.242
		315	0.349	0.3322	0.317	0.303	0.297	0.282	0.277	0.267	0.262	0.259	0.252
		316	0.352	0.3342	0.323	0.308	0.301	0.287	0.282	0.273	0.268	0.265	0.261
		317	0.356	0.3372	0.328	0.316	0.308	0.296	0.292	0.281	0.278	0.274	0.27
		318	0.36	0.3472	0.335	0.323	0.318	0.307	0.302	0.294	0.286	0.287	0.28
		319	0.362	0.3502	0.34	0.326	0.323	0.312	0.308	0.3	0.295	0.295	0.286
		320	0.365	0.3552	0.342	0.332	0.329	0.319	0.317	0.308	0.306	0.304	0.298
		321	0.367	0.3542	0.346	0.34	0.338	0.327	0.325	0.32	0.315	0.314	0.307
		322	0.369	0.3582	0.351	0.345	0.341	0.334	0.331	0.325	0.324	0.321	0.316
		323	0.367	0.3612	0.356	0.348	0.348	0.343	0.34	0.334	0.332	0.332	0.327
		324	0.367	0.3642	0.359	0.356	0.352	0.35	0.35	0.345	0.345	0.343	0.342
		325	0.365	0.3632	0.362	0.357	0.356	0.356	0.357	0.351	0.351	0.35	0.348
		326	0.364	0.3622	0.366	0.361	0.364	0.362	0.366	0.362	0.361	0.363	0.359
		327	0.36	0.3612	0.366	0.368	0.368	0.373	0.374	0.371	0.373	0.374	0.37
		328	0.358	0.3642	0.366	0.368	0.372	0.375	0.379	0.38	0.379	0.38	0.38
		329	0.352	0.3592	0.37	0.372	0.378	0.383	0.388	0.389	0.389	0.392	0.391
		330	0.35	0.3622	0.372	0.375	0.381	0.39	0.395	0.397	0.397	0.401	0.401
		331	0.344	0.3592	0.372	0.38	0.388	0.397	0.406	0.408	0.409	0.415	0.415
		332	0.337	0.3572	0.375	0.384	0.39	0.405	0.415	0.418	0.421	0.427	0.426
		333	0.336	0.3562	0.375	0.385	0.395	0.408	0.424	0.424	0.429	0.437	0.437
		334	0.328	0.3552	0.374	0.386	0.399	0.415	0.433	0.434	0.443	0.448	0.448
		335	0.321	0.3522	0.373	0.39	0.405	0.424	0.44	0.445	0.451	0.458	0.462
		336	0.316	0.3492	0.375	0.393	0.408	0.428	0.447	0.453	0.462	0.468	0.469
		337	0.31	0.3472	0.375	0.394	0.415	0.436	0.456	0.463	0.472	0.483	0.484
		338	0.3	0.3452	0.374	0.399	0.415	0.445	0.465	0.476	0.485	0.493	0.501
		339	0.294	0.3432	0.375	0.4	0.42	0.45	0.471	0.485	0.491	0.503	0.509
		340	0.289	0.3402	0.377	0.405	0.428	0.458	0.481	0.494	0.505	0.518	0.523
		341	0.28	0.3342	0.377	0.408	0.431	0.465	0.494	0.505	0.518	0.53	0.535
		342	0.275	0.3332	0.379	0.41	0.434	0.469	0.501	0.514	0.527	0.54	0.546
		343	0.268	0.3302	0.376	0.411	0.44	0.478	0.509	0.523	0.538	0.553	0.561
		344	0.261	0.3282	0.378	0.415	0.444	0.487	0.519	0.536	0.552	0.564	0.577
		345	0.255	0.3262	0.375	0.416	0.449	0.488	0.524	0.542	0.558	0.571	0.585
		346	0.25	0.3222	0.377	0.417	0.452	0.496	0.532	0.553	0.569	0.585	0.597
		347	0.243	0.3192	0.378	0.42	0.454	0.503	0.541	0.562	0.581	0.597	0.608
		348	0.238	0.3182	0.378	0.422	0.456	0.507	0.545	0.567	0.587	0.604	0.617
		349	0.228	0.3152	0.377	0.426	0.462	0.516	0.555	0.577	0.598	0.619	0.629
		350	0.224	0.3142	0.377	0.428	0.466	0.522	0.567	0.588	0.609	0.629	0.639
		351	0.22	0.3132	0.378	0.426	0.469	0.525	0.573	0.596	0.614	0.637	0.647
		352	0.214	0.3102	0.378	0.433	0.474	0.536	0.579	0.604	0.626	0.647	0.658
		353	0.207	0.3102	0.38	0.434	0.477	0.541	0.586	0.612	0.637	0.658	0.669
		354	0.204	0.3082	0.379	0.435	0.482	0.543	0.592	0.618	0.643	0.663	0.677
		355	0.198	0.3042	0.38	0.436	0.484	0.549	0.598	0.628	0.653	0.671	0.689
		356	0.194	0.3052	0.381	0.441	0.485	0.557	0.604	0.633	0.661	0.683	0.698
		357	0.191	0.3032	0.381	0.443	0.487	0.558	0.609	0.64	0.668	0.689	0.705
		358	0.189	0.3032	0.382	0.443	0.492	0.563	0.616	0.646	0.672	0.693	0.713
		359	0.183	0.3002	0.381	0.446	0.493	0.567	0.621	0.653	0.68	0.706	0.721
		360	0.181	0.2992	0.383	0.446	0.498	0.571	0.623	0.656	0.684	0.708	0.727
		361	0.179	0.2982	0.382	0.446	0.499	0.571	0.626	0.661	0.69	0.713	0.734
		362	0.177	0.2992	0.383	0.447	0.502	0.576	0.631	0.666	0.694	0.72	0.737
		363	0.176	0.2972	0.382	0.449	0.503	0.576	0.634	0.667	0.697	0.72	0.739
		364	0.172	0.2952	0.382	0.451	0.503	0.578	0.635	0.669	0.699	0.727	0.743
		365	0.17	0.2952	0.382	0.45	0.503	0.581	0.64	0.674	0.701	0.725	0.746
		366	0.168	0.2952	0.381	0.448	0.505	0.58	0.638	0.672	0.701	0.727	0.744
		367	0.168	0.2912	0.382	0.45	0.504	0.582	0.638	0.671	0.703	0.729	0.746
		368	0.166	0.2922	0.381	0.448	0.502	0.58	0.635	0.672	0.701	0.726	0.745
		369	0.166	0.2922	0.379	0.449	0.5	0.579	0.636	0.671	0.7	0.724	0.742
		370	0.165	0.2902	0.377	0.446	0.501	0.578	0.636	0.668	0.698	0.72	0.74
		371	0.165	0.2882	0.376	0.446	0.498	0.576	0.636	0.666	0.695	0.721	0.738
		372	0.162	0.2902	0.378	0.445	0.498	0.572	0.631	0.662	0.69	0.717	0.733
		373	0.162	0.2882	0.374	0.442	0.494	0.57	0.628	0.66	0.688	0.715	0.73
		374	0.164	0.2862	0.371	0.442	0.492	0.568	0.622	0.655	0.684	0.709	0.726
		375	0.164	0.2862	0.37	0.433	0.487	0.565	0.617	0.651	0.679	0.704	0.721
		376	0.161	0.2842	0.368	0.431	0.483	0.562	0.615	0.648	0.674	0.699	0.719
		377	0.161	0.2812	0.365	0.427	0.479	0.556	0.608	0.641	0.668	0.691	0.709
		378	0.16	0.2772	0.362	0.423	0.473	0.545	0.599	0.63	0.661	0.685	0.703
		379	0.159	0.2752	0.356	0.42	0.47	0.541	0.594	0.626	0.654	0.676	0.693
		380	0.158	0.2742	0.354	0.415	0.466	0.538	0.59	0.62	0.649	0.669	0.686
		381	0.156	0.2692	0.349	0.41	0.46	0.527	0.579	0.609	0.636	0.659	0.676
		382	0.156	0.2652	0.344	0.405	0.454	0.522	0.571	0.599	0.628	0.648	0.664
		383	0.154	0.2602	0.342	0.4	0.448	0.516	0.565	0.594	0.619	0.641	0.655
		384	0.154	0.2592	0.337	0.392	0.44	0.504	0.551	0.583	0.606	0.626	0.643
		385	0.152	0.2552	0.329	0.385	0.43	0.495	0.54	0.569	0.596	0.616	0.627
		386	0.15	0.2502	0.322	0.377	0.418	0.481	0.525	0.556	0.58	0.6	0.613
		387	0.149	0.2452	0.317	0.371	0.412	0.476	0.517	0.546	0.57	0.59	0.604
		388	0.147	0.2422	0.31	0.36	0.404	0.461	0.506	0.533	0.556	0.575	0.587
		389	0.146	0.2392	0.303	0.353	0.393	0.449	0.494	0.516	0.537	0.558	0.57
		390	0.144	0.2342	0.298	0.345	0.386	0.441	0.484	0.508	0.527	0.546	0.558
		391	0.141	0.2292	0.29	0.336	0.375	0.427	0.468	0.49	0.513	0.527	0.54
		392	0.141	0.2232	0.285	0.326	0.363	0.412	0.454	0.476	0.494	0.513	0.525
		393	0.14	0.2192	0.275	0.318	0.353	0.403	0.438	0.461	0.479	0.496	0.506
		394	0.139	0.2152	0.271	0.314	0.346	0.394	0.43	0.45	0.467	0.484	0.494
		395	0.136	0.2122	0.263	0.303	0.336	0.381	0.415	0.436	0.452	0.467	0.479
		396	0.136	0.2062	0.256	0.294	0.325	0.369	0.401	0.421	0.437	0.453	0.463
		397	0.135	0.2022	0.249	0.287	0.316	0.357	0.39	0.406	0.425	0.438	0.444
		398	0.135	0.2012	0.246	0.28	0.31	0.351	0.382	0.397	0.414	0.427	0.436
		399	0.134	0.1962	0.241	0.276	0.303	0.34	0.37	0.384	0.4	0.412	0.422
		400	0.133	0.1932	0.236	0.268	0.293	0.33	0.361	0.375	0.387	0.398	0.407
		401	0.135	0.1912	0.234	0.264	0.289	0.324	0.353	0.364	0.38	0.392	0.397
		402	0.135	0.1872	0.229	0.257	0.281	0.314	0.341	0.355	0.366	0.38	0.386
		403	0.134	0.1882	0.224	0.253	0.272	0.306	0.332	0.343	0.354	0.367	0.373
		404	0.136	0.1862	0.219	0.247	0.269	0.3	0.323	0.336	0.346	0.358	0.362
		405	0.135	0.1842	0.22	0.244	0.265	0.296	0.318	0.33	0.34	0.35	0.357
		406	0.137	0.1842	0.216	0.24	0.26	0.287	0.311	0.321	0.332	0.342	0.348
		407	0.138	0.1812	0.214	0.236	0.256	0.283	0.304	0.313	0.323	0.334	0.338
		408	0.14	0.1832	0.212	0.234	0.252	0.277	0.298	0.308	0.318	0.327	0.332
		409	0.14	0.1822	0.212	0.233	0.248	0.272	0.295	0.303	0.313	0.322	0.326
		410	0.143	0.1812	0.208	0.229	0.247	0.269	0.289	0.297	0.304	0.313	0.318
		411	0.144	0.1812	0.207	0.225	0.242	0.264	0.283	0.292	0.3	0.308	0.311
		412	0.148	0.1812	0.207	0.225	0.239	0.261	0.279	0.286	0.295	0.302	0.304
		413	0.149	0.1812	0.205	0.224	0.238	0.259	0.276	0.281	0.291	0.299	0.299
		414	0.15	0.1812	0.205	0.221	0.236	0.255	0.272	0.28	0.283	0.291	0.294
		415	0.152	0.1832	0.203	0.22	0.233	0.25	0.267	0.275	0.279	0.286	0.288
		416	0.154	0.1842	0.204	0.219	0.232	0.248	0.263	0.267	0.275	0.28	0.283
		417	0.156	0.1852	0.202	0.217	0.23	0.245	0.26	0.265	0.271	0.278	0.28
		418	0.159	0.1842	0.203	0.214	0.226	0.244	0.257	0.261	0.266	0.272	0.275
		419	0.16	0.1852	0.204	0.214	0.225	0.239	0.253	0.257	0.261	0.268	0.269
		420	0.163	0.1852	0.202	0.214	0.222	0.236	0.247	0.252	0.256	0.26	0.263
		421	0.164	0.1852	0.202	0.212	0.221	0.232	0.245	0.249	0.251	0.258	0.259
		422	0.164	0.1852	0.2	0.209	0.22	0.23	0.243	0.246	0.249	0.257	0.255
		423	0.168	0.1882	0.2	0.209	0.216	0.226	0.24	0.242	0.244	0.248	0.25
		424	0.171	0.1872	0.2	0.207	0.215	0.224	0.236	0.237	0.24	0.244	0.248
		425	0.171	0.1882	0.199	0.206	0.212	0.222	0.232	0.233	0.236	0.239	0.241
		426	0.173	0.1882	0.2	0.204	0.211	0.219	0.23	0.23	0.233	0.236	0.238
		427	0.174	0.1882	0.198	0.203	0.21	0.216	0.224	0.227	0.229	0.232	0.233
		428	0.174	0.1882	0.197	0.203	0.207	0.213	0.222	0.223	0.224	0.229	0.227
		429	0.176	0.1882	0.197	0.2	0.205	0.212	0.22	0.217	0.221	0.223	0.224
		430	0.179	0.1902	0.197	0.199	0.205	0.207	0.216	0.215	0.217	0.218	0.219
		431	0.18	0.1902	0.195	0.198	0.203	0.205	0.215	0.214	0.214	0.216	0.215
		432	0.181	0.1892	0.194	0.196	0.199	0.203	0.211	0.209	0.209	0.212	0.211
		433	0.18	0.1892	0.193	0.194	0.198	0.199	0.205	0.204	0.204	0.208	0.206
		434	0.183	0.1862	0.192	0.193	0.194	0.197	0.202	0.201	0.2	0.203	0.201
		435	0.184	0.1882	0.191	0.191	0.193	0.196	0.199	0.198	0.199	0.2	0.199
		436	0.183	0.1882	0.189	0.189	0.191	0.193	0.197	0.195	0.194	0.194	0.195
		437	0.184	0.1862	0.189	0.188	0.189	0.189	0.194	0.191	0.188	0.191	0.19
		438	0.184	0.1862	0.187	0.187	0.185	0.186	0.189	0.186	0.186	0.187	0.185
		439	0.183	0.1842	0.186	0.184	0.185	0.18	0.186	0.182	0.183	0.182	0.181
		440	0.183	0.1822	0.185	0.182	0.181	0.179	0.183	0.18	0.179	0.179	0.178
		441	0.182	0.1832	0.182	0.178	0.179	0.176	0.18	0.175	0.174	0.176	0.173
		442	0.182	0.1822	0.181	0.178	0.177	0.174	0.176	0.172	0.171	0.171	0.169
		443	0.183	0.1792	0.178	0.174	0.175	0.171	0.175	0.169	0.166	0.169	0.164
		444	0.182	0.1792	0.177	0.173	0.171	0.167	0.169	0.164	0.163	0.164	0.162
		445	0.18	0.1792	0.176	0.171	0.169	0.166	0.165	0.162	0.159	0.16	0.159
		446	0.181	0.1762	0.172	0.169	0.167	0.163	0.164	0.158	0.156	0.156	0.154
		447	0.18	0.1752	0.17	0.165	0.165	0.158	0.159	0.155	0.15	0.152	0.151
		448	0.178	0.1732	0.17	0.163	0.161	0.156	0.156	0.149	0.147	0.148	0.146
		449	0.178	0.1702	0.166	0.16	0.158	0.153	0.153	0.147	0.144	0.144	0.143
		450	0.177	0.1702	0.165	0.16	0.156	0.148	0.15	0.144	0.142	0.14	0.14
		451	0.173	0.1682	0.162	0.156	0.153	0.146	0.146	0.14	0.137	0.138	0.135
		452	0.172	0.1652	0.16	0.153	0.149	0.144	0.141	0.137	0.133	0.135	0.132
		453	0.169	0.1622	0.157	0.15	0.147	0.139	0.139	0.135	0.13	0.13	0.128
		454	0.167	0.1602	0.154	0.148	0.144	0.137	0.136	0.13	0.126	0.125	0.123
		455	0.165	0.1592	0.152	0.143	0.14	0.133	0.132	0.128	0.123	0.122	0.121
		456	0.165	0.1562	0.148	0.142	0.138	0.131	0.13	0.127	0.122	0.121	0.117
		457	0.163	0.1522	0.147	0.139	0.136	0.128	0.125	0.12	0.117	0.117	0.113
		458	0.159	0.1512	0.144	0.134	0.133	0.123	0.124	0.117	0.113	0.112	0.108
		459	0.155	0.1472	0.14	0.132	0.128	0.12	0.119	0.114	0.11	0.108	0.107
		460	0.154	0.1452	0.138	0.13	0.126	0.118	0.116	0.11	0.107	0.106	0.103
		461	0.151	0.1412	0.135	0.126	0.124	0.113	0.113	0.106	0.104	0.103	0.101
		462	0.149	0.1392	0.132	0.125	0.122	0.111	0.112	0.105	0.102	0.1	0.098
		463	0.146	0.1362	0.13	0.122	0.116	0.109	0.106	0.101	0.099	0.097	0.096
		464	0.143	0.1342	0.125	0.117	0.113	0.106	0.106	0.098	0.094	0.093	0.091
		465	0.14	0.1292	0.124	0.114	0.111	0.102	0.101	0.095	0.091	0.091	0.088
		466	0.138	0.1272	0.12	0.111	0.107	0.1	0.098	0.091	0.09	0.087	0.084
		467	0.133	0.1242	0.118	0.109	0.105	0.094	0.094	0.089	0.085	0.084	0.082
		468	0.131	0.1212	0.116	0.107	0.104	0.093	0.092	0.087	0.084	0.083	0.08
		469	0.129	0.1172	0.112	0.103	0.1	0.09	0.089	0.084	0.08	0.081	0.076
		470	0.123	0.1142	0.108	0.1	0.097	0.088	0.088	0.08	0.078	0.077	0.075
		471	0.122	0.1112	0.106	0.097	0.093	0.086	0.084	0.078	0.074	0.074	0.07
		472	0.117	0.1082	0.104	0.094	0.09	0.082	0.081	0.076	0.072	0.071	0.069
		473	0.116	0.1042	0.1	0.09	0.087	0.08	0.077	0.072	0.069	0.071	0.066
		474	0.113	0.1012	0.098	0.089	0.084	0.077	0.074	0.069	0.067	0.068	0.062
		475	0.11	0.1012	0.096	0.087	0.082	0.073	0.072	0.067	0.064	0.065	0.061
		476	0.106	0.0972	0.092	0.084	0.079	0.073	0.07	0.065	0.062	0.061	0.058
		477	0.104	0.0942	0.087	0.081	0.077	0.068	0.068	0.062	0.059	0.059	0.056
		478	0.1	0.0912	0.085	0.08	0.074	0.066	0.065	0.059	0.057	0.055	0.054
		479	0.095	0.0872	0.083	0.076	0.071	0.064	0.064	0.058	0.055	0.051	0.051
		480	0.094	0.0842	0.08	0.072	0.069	0.06	0.06	0.054	0.051	0.052	0.049
		481	0.09	0.0822	0.075	0.069	0.065	0.059	0.058	0.053	0.049	0.051	0.047
		482	0.088	0.0822	0.074	0.066	0.063	0.057	0.056	0.051	0.047	0.049	0.047
		483	0.085	0.0772	0.071	0.063	0.059	0.053	0.052	0.048	0.045	0.043	0.044
		484	0.082	0.0742	0.069	0.062	0.058	0.049	0.051	0.046	0.044	0.043	0.043
		485	0.08	0.0722	0.068	0.06	0.056	0.049	0.051	0.046	0.043	0.041	0.041
		486	0.076	0.0692	0.063	0.058	0.055	0.047	0.046	0.043	0.041	0.039	0.04
		487	0.074	0.0682	0.063	0.055	0.052	0.044	0.046	0.041	0.038	0.037	0.038
		488	0.07	0.0642	0.061	0.053	0.049	0.043	0.043	0.04	0.037	0.035	0.035
		489	0.068	0.0622	0.057	0.05	0.048	0.042	0.043	0.037	0.035	0.034	0.034
		490	0.064	0.0602	0.055	0.047	0.046	0.041	0.041	0.037	0.035	0.033	0.031
		491	0.062	0.0592	0.053	0.048	0.045	0.038	0.038	0.035	0.032	0.031	0.031
		492	0.062	0.0552	0.051	0.046	0.043	0.037	0.037	0.032	0.031	0.032	0.028
		493	0.059	0.0522	0.051	0.043	0.041	0.035	0.035	0.032	0.03	0.03	0.029
		494	0.056	0.0522	0.047	0.042	0.039	0.035	0.034	0.03	0.027	0.029	0.027
		495	0.055	0.0472	0.045	0.039	0.037	0.031	0.032	0.031	0.026	0.027	0.024
		496	0.053	0.0452	0.043	0.036	0.035	0.031	0.03	0.027	0.025	0.026	0.022
		497	0.049	0.0442	0.041	0.036	0.034	0.029	0.03	0.024	0.022	0.025	0.022
		498	0.047	0.0442	0.04	0.035	0.032	0.029	0.03	0.025	0.023	0.023	0.022
		499	0.046	0.0432	0.039	0.033	0.033	0.027	0.029	0.025	0.022	0.024	0.021
		500	0.044	0.0392	0.037	0.032	0.03	0.027	0.027	0.024	0.021	0.02	0.02
		501	0.041	0.0372	0.035	0.03	0.03	0.025	0.026	0.022	0.02	0.021	0.019
		502	0.04	0.0352	0.034	0.029	0.027	0.023	0.022	0.021	0.019	0.018	0.018
		503	0.038	0.0342	0.032	0.029	0.027	0.022	0.022	0.022	0.018	0.018	0.018
		504	0.036	0.0332	0.032	0.025	0.025	0.021	0.022	0.018	0.016	0.019	0.016
		505	0.033	0.0312	0.029	0.027	0.024	0.02	0.021	0.017	0.016	0.019	0.014
		506	0.032	0.0282	0.028	0.024	0.023	0.02	0.02	0.017	0.016	0.018	0.013
		507	0.031	0.0292	0.025	0.022	0.022	0.017	0.019	0.016	0.013	0.016	0.014
		508	0.031	0.0282	0.025	0.022	0.023	0.016	0.02	0.016	0.013	0.014	0.013
		509	0.028	0.0272	0.025	0.019	0.02	0.017	0.017	0.015	0.013	0.014	0.012
		510	0.029	0.0242	0.023	0.018	0.02	0.016	0.018	0.016	0.011	0.014	0.013
		511	0.028	0.0242	0.022	0.018	0.019	0.014	0.017	0.014	0.012	0.014	0.012
		512	0.024	0.0222	0.021	0.017	0.016	0.014	0.016	0.012	0.012	0.012	0.013
		513	0.023	0.0202	0.019	0.018	0.017	0.015	0.014	0.012	0.009	0.012	0.01
		514	0.022	0.0212	0.02	0.015	0.015	0.012	0.015	0.011	0.011	0.011	0.01
		515	0.022	0.0202	0.021	0.015	0.014	0.012	0.014	0.011	0.01	0.013	0.008
		516	0.023	0.0182	0.019	0.014	0.015	0.012	0.013	0.012	0.009	0.011	0.011
		517	0.018	0.0172	0.018	0.013	0.012	0.011	0.014	0.01	0.008	0.009	0.009
		518	0.019	0.0172	0.016	0.013	0.012	0.01	0.013	0.01	0.008	0.01	0.007
		519	0.019	0.0162	0.015	0.013	0.012	0.01	0.012	0.01	0.007	0.008	0.008
		520	0.017	0.0142	0.014	0.012	0.012	0.009	0.012	0.011	0.006	0.009	0.007
		521	0.015	0.0142	0.014	0.012	0.011	0.008	0.009	0.008	0.008	0.008	0.006
		522	0.014	0.0132	0.014	0.01	0.01	0.008	0.009	0.008	0.006	0.007	0.006
		523	0.014	0.0122	0.012	0.009	0.011	0.007	0.009	0.008	0.005	0.008	0.006
		524	0.012	0.0122	0.013	0.009	0.009	0.006	0.009	0.007	0.006	0.006	0.006
		525	0.011	0.0122	0.011	0.008	0.009	0.005	0.009	0.006	0.006	0.006	0.005
		526	0.011	0.0112	0.011	0.008	0.007	0.005	0.006	0.006	0.005	0.007	0.006
		527	0.011	0.0122	0.011	0.007	0.007	0.004	0.008	0.005	0.006	0.005	0.006
		528	0.009	0.0112	0.009	0.007	0.006	0.003	0.007	0.004	0.004	0.005	0.005
		529	0.01	0.0112	0.009	0.008	0.007	0.004	0.007	0.005	0.003	0.005	0.005
		530	0.009	0.0102	0.009	0.007	0.007	0.004	0.007	0.005	0.005	0.004	0.005
		531	0.008	0.0082	0.008	0.005	0.006	0.004	0.006	0.003	0.003	0.004	0.004
		532	0.008	0.0072	0.008	0.006	0.005	0.002	0.006	0.003	0.002	0.004	0.004
		533	0.006	0.0072	0.008	0.003	0.005	0.002	0.005	0.004	0.002	0.003	0.004
		534	0.007	0.0072	0.01	0.005	0.005	0.003	0.006	0.004	0.002	0.004	0.004
		535	0.007	0.0082	0.007	0.005	0.005	0.003	0.005	0.004	0.003	0.003	0.003
		536	0.006	0.0072	0.007	0.004	0.005	0.001	0.003	0.003	0.003	0.005	0.003
		537	0.007	0.0072	0.007	0.003	0.003	0.001	0.004	0.004	0.003	0.004	0.003
		538	0.004	0.0042	0.007	0.005	0.004	0.002	0.005	0.003	0.003	0.005	0.004
		539	0.005	0.0052	0.004	0.003	0.003	0	0.004	0.002	0.004	0.004	0.003
		540	0.003	0.0052	0.004	0.004	0.005	0.002	0.005	0.001	0.003	0.004	0.002
		541	0.004	0.0042	0.006	0.002	0.002	0.001	0.004	0.002	0.001	0.003	0.004
		542	0.004	0.0042	0.006	0.003	0.004	0.002	0.003	0.003	0.002	0.003	0.003
		543	0.004	0.0042	0.004	0	0.002	0.001	0.003	0.003	0	0.003	0.002
		544	0.003	0.0052	0.004	0.001	0.002	0.001	0.003	0.001	0.002	0.001	0.002
		545	0.003	0.0062	0.006	0.001	0.002	0	0.003	0.002	0	0	0.001
		546	0.004	0.0042	0.007	0	0.002	0	0.003	0.002	0.002	0.003	0.001
		547	0.002	0.0042	0.005	0.002	0.004	0	0.004	0.002	0	0.001	0.001
		548	0.002	0.0042	0.005	0.002	0.003	0	0.004	0.002	0.002	0.001	0.001
		549	0.002	0.0032	0.004	0.003	0.003	-0.001	0.005	0.001	-0.001	0.003	0.002
		550	0.001	0.0022	0.004	0.001	0.003	0.001	0.003	0.001	0.001	0.003	0.001
		551	0.001	0.0032	0.003	0.001	0	0	0.005	0	0.002	0.002	0
		552	0.003	0.0032	0.004	0.003	0.003	0	0.002	0	0.001	0.004	0.002
		553	0.001	0.0022	0.003	0.002	0.002	0	0.003	0.002	-0.001	0.003	0.001
		554	0.001	0.0032	0.004	0.003	0.002	0	0.002	0.001	0	0.001	0.002
		555	0.001	0.0012	0.003	0.002	0.002	0.001	0.004	0.001	0.001	0.004	0.002
		556	0.001	0.0022	0.002	0.001	0.003	0	0.004	0.002	0	0.002	-0.001
		557	0	0.0012	0.001	0.001	0.002	0	0.003	0.002	0	0.003	-0.001
		558	0	0.0022	0.002	0.002	0.003	0.001	0.003	0	-0.001	0.001	0.001
		559	0	0.0012	0.001	0.002	0.003	-0.001	0.002	0.002	-0.001	0.001	0
		560	0.002	0.0022	0.001	0.001	0.002	0.001	0.001	0	0	0.001	0
		561	-0.0004	0.0022	-0.0005	0.001	0.002	0.001	0.003	0.001	0	0.002	0.001
		562	0.001	0.0002	0.001	0.001	0.001	-0.001	0.003	0.001	-0.001	0.002	0.002
		563	0.001	0.0012	0.002	0.001	0.001	0.001	0.001	0.001	-0.001	0.001	0.002
		564	-0.0003	0.0002	0.002	0.002	0.003	-0.001	0.004	0	0	0	0.002
		565	0	0.0012	0.002	-0.002	0.001	0	0	0.002	-0.001	0.002	-0.001
		566	0	0.0001	0.003	-0.001	0.003	0	0.002	0	0.001	0.001	0.003
		567	0.002	0.0012	0.003	0.001	0.001	0.001	0.002	-0.001	0.002	0.003	0
		568	-0.0014	0.0012	0.001	0.001	0.001	-0.001	0.002	0	0.001	0	0.001
		569	-0.0008	0.0002	0.002	0.001	0.002	0	0.003	-0.001	-0.001	0.003	0
		570	-0.0016	0.0012	0.004	0	0.001	0	0.001	0.001	0.001	0.001	0
		571	-0.0006	0.0002	0.003	0.001	0	0	0	0.002	0	0.001	-0.002
		572	0	-0.0007	0.004	0.001	0.003	0.001	0.001	0	0.001	0	0.001
		573	-0.001	0.0012	0.001	0.002	-0.001	0	0.004	0.001	0.001	0.001	0
		574	0	-0.0003	0.003	-0.002	0.001	0	0.004	-0.002	-0.001	0.001	0.001
		575	-0.0013	0.0012	0.002	0.002	-0.001	-0.001	0.001	-0.001	-0.002	-0.001	0.002
		576	-0.0001	0.0012	0.002	0	0.001	0	0.002	0.001	0.001	0.001	-0.001
		577	-0.0003	0.0012	0.002	-0.001	0.001	-0.001	0.003	0.001	0.003	0	0
		578	-0.0012	0.0012	0.001	-0.001	0.001	0.001	0.003	-0.001	-0.001	0.002	0
		579	-0.004	0.0001	0.001	0	0.002	0	0.002	0	0	0.001	0
		580	-0.0001	0.0002	0.001	0	0.001	0	0.002	0.001	-0.003	0.001	0.001
		581	0.001	-0.0008	0.001	0.001	0.002	-0.003	0.002	0	-0.001	0.001	0
		582	-0.0014	-0.0018	0.001	0.002	0.002	-0.001	0.003	0.001	0	0.002	-0.002
		583	-0.0019	0	0.001	0.001	0	-0.001	0.003	0	0	0.002	-0.001
		584	-0.003	-0.0015	0	0.001	0.002	0	0.001	0.003	0	0	-0.001
		585	-0.0014	0.0002	0.001	-0.001	0.001	-0.002	-0.001	-0.001	-0.001	0	0
		586	-0.0014	-0.0015	-0.0005	0	0.001	0	0.003	0.001	-0.001	0	0.001
		587	-0.002	-0.0005	0.001	-0.002	-0.001	-0.002	0	0	0	0.002	0
		588	-0.0008	0.0012	0.001	0	0.002	-0.001	0.002	0.002	0	0.002	0.001
		589	-0.0017	-0.0018	-0.0006	0.001	0	-0.001	0.003	-0.002	0	0	0.001
		590	-0.002	-0.0001	0.002	0	0.002	-0.002	0.004	-0.001	0	0.003	0
		591	-0.0015	0.0012	0.002	0.001	0	-0.002	0.001	-0.001	0	0.001	0.001
		592	-0.002	-0.0012	0	0	-0.001	-0.001	0.002	0.002	0.002	-0.001	0.001
		593	-0.002	-0.0007	0.001	0.001	0.002	-0.001	0.002	0	-0.001	0.002	0.001
		594	-0.002	0.0012	-0.001	-0.001	0	0	0.001	0	0.001	0	0.001
		595	-0.001	-0.0009	0.001	-0.001	0	-0.002	0	0	0	0.002	0
		596	0.001	-0.0002	0.001	0	0.001	-0.003	0	-0.001	-0.002	0.002	0.001
		597	-0.0013	0.0012	0.001	-0.001	0.001	-0.003	0.002	-0.002	-0.001	0.002	0
		598	-0.0011	-0.0012	0.001	0	-0.002	-0.003	0.003	0.003	-0.003	0.001	0.002
		599	0	0	0	0	0	0	0	0	0	0	0
		600	-0.0018	-0.0009	0.003	-0.002	-0.001	-0.001	0.001	-0.002	-0.002	0	0

## Sheet: Fig 3b
	Dose (Gy)	Azo NI			GdAzo NI			Azo XR			GdAzo XR
	2	3.69265	5.28153	2.2739	4.23469	1.87242	3.5568	6.66846	4.97251	4.70597	28.1284	30.3608	31.549
	5	7.35723	10.749	5.57682	9.64986	5.39793	7.98469	13.2061	10.7637	7.52044	44.1007	47.3671	45.0242
	10	9.44542	12.7057	8.5602	12.7353	11.0977	11.3243	16.3363	14.0101	14.3557	58.4011	61.8825	60.3414
	20	12.5208	19.272	13.7026	14.493	17.5775	15.4833	19.1184	19.7004	23.2089	67.0764	69.7208	67.4152

## Sheet: Fig 3c
	Dose (Gy)	Azo NI			GdAzo NI			Azo E			GdAzo E
	2	4.49442	3.57333	1.2379	4.25453	2.95224	4.13353	1.09798	5.6601	3.35855	36.6921	35.2874	36.6753
	5	6.77803	6.72176	6.35241	7.1662	5.21667	5.74721	12.11	8.8242	7.52143	54.8226	54.2647	54.3641
	10	12.7298	10.5943	9.0931	9.05149	10.1381	10.9941	10.6995	17.6799	13.7133	62.5888	64.5766	67.0124
	20	15.4845	9.60981	11.8182	13.7565	12.5291	15.2927	13.6005	20.1225	19.4201	70.2731	71.2913	73.8176

## Sheet: Fig 3d
	Dose (Gy)	XR			GR			E
	2	5.97342	7.1221	6.99806	8.47089	8.53829	8.23691	8.10938	8.0838	8.13544
	5	3.44508	4.19691	3.70395	4.95961	4.93122	4.76954	4.76564	4.90481	4.86169
	10	2.28329	2.53924	2.45085	2.66124	2.76955	3.00093	2.67687	2.72192	2.80091
	20	1.31458	1.30358	1.2983	1.43832	1.50878	1.55389	1.41292	1.46905	1.46312

## Sheet: Fig 3f
	Monte-Carlo simulation
		X	XR	GR	E
		0	0	0	0
		50	0.151	0.144	0.6
		100	0.336	0.321	0.214
		150	0.0187	0.0161	0.0353
		200	0.0101	0.00965	0.023
		250	0.0108	0.00968	0.0161
		300	0.0178	0.0155	0.0125
		350	0.00336	0.00218	0.00718
		400	0.00773	0.006	0.00587
		450	0.000911	0.000673	0.00454
		500	0.00454	0.00305	0.00402
		550	0.000527	0.000347	0.00331
		600	0.00394	0.00335	0.00338
		650	0.0155	0.013	0.00479
		700	0.0105	0.0088	0.00357
		750	0.0284	0.0242	0.00628
		800	0.00376	0.00302	0.00208
		850	0.0417	0.0356	0.00818
		900	0.0253	0.0214	0.00522
		950	0.00615	0.00481	0.00182
		1000	0.0208	0.0177	0.00453
		1050	0.0109	0.00896	0.00251
		1100	0.00579	0.00475	0.00158
		1150	0.0115	0.00977	0.00285
		1200	0.00487	0.00389	0.00134
		1250	0.000312	0.000154	0.00089
		1300	0.00116	0.000916	0.000938
		1350	0.00153	0.00112	0.000914
		1400	0.000238	0.000114	0.000776
		1450	0.00074	0.000554	0.000798
		1500	0.000586	0.000396	0.000743
		1550	0.000179	5.21e-05	0.000681
		1600	0.000244	0.000104	0.000651
		1650	0.000352	0.000209	0.000661
		1700	0.000155	2.31e-05	0.000615
		1750	0.000166	3.9e-05	0.000584
		1800	0.000168	4.24e-05	0.000559
		1850	0.000153	2.21e-05	0.00055
		1900	0.000152	2.05e-05	0.000523
		1950	0.000143	2.4e-05	0.000494
		2000	0.000152	2.26e-05	0.00047
		2050	0.000143	1.96e-05	0.000458
		2100	0.000143	2.28e-05	0.000456
		2150	0.000145	2.01e-05	0.000425
		2200	0.00015	2.51e-05	0.000405
		2250	0.000147	2.47e-05	0.000378
		2300	0.000145	2.1e-05	0.000371
		2350	0.00015	1.59e-05	0.000356
		2400	0.000149	2.05e-05	0.000335
		2450	0.000152	2.1e-05	0.000326
		2500	0.000152	2.05e-05	0.000309
		2550	0.000151	1.84e-05	0.000294
		2600	0.000149	2.1e-05	0.000282
		2650	0.000149	2.33e-05	0.000272
		2700	0.000148	1.96e-05	0.000253
		2750	0.000144	2.31e-05	0.000244
		2800	0.00014	2.79e-05	0.000238
		2850	0.00015	1.82e-05	0.000212
		2900	0.000147	2.21e-05	0.000198
		2950	0.000139	1.91e-05	0.000185
		3000	0.000141	2.03e-05	0.000174
		3050	0.00014	2.03e-05	0.000161
		3100	0.000144	1.89e-05	0.000148
		3150	0.000145	2.4e-05	0.000135
		3200	0.00014	1.87e-05	0.000129
		3250	0.000147	1.91e-05	0.000119
		3300	0.000148	2.01e-05	0.000116
		3350	0.000143	2.54e-05	0.000108
		3400	0.00014	2.03e-05	0.000107
		3450	0.000139	2.14e-05	0.0001
		3500	0.000228	7.96e-05	0.000104
		3550	0.00014	2.17e-05	9.4e-05
		3600	0.000144	2.28e-05	9.88e-05
		3650	0.000204	6.02e-05	8.98e-05
		3700	0.000155	2.28e-05	8.64e-05
		3750	0.000149	2.47e-05	8.65e-05
		3800	0.00214	0.00129	0.000104
		3850	0.000152	2.95e-05	7.79e-05
		3900	0.000155	2.21e-05	7.62e-05
		3950	0.000164	3.41e-05	7.2e-05
		4000	0.00347	0.0021	0.000115
		4050	0.000142	2.35e-05	6.62e-05
		4100	0.000413	0.0002	6.53e-05
		4150	0.0049	0.00303	0.000123
		4200	0.000173	4.13e-05	5.79e-05
		4250	0.000149	2.05e-05	5.86e-05
		4300	0.000371	0.000172	6.27e-05
		4350	0.00287	0.00174	8.52e-05
		4400	0.000163	4.2e-05	5.57e-05
		4450	0.00496	0.00306	0.000111
		4500	0.00705	0.00438	0.000138
		4550	0.0011	0.000592	5.92e-05
		4600	0.000362	0.000168	5.11e-05
		4650	0.000158	3.16e-05	4.66e-05
		4700	0.00296	0.00169	7.43e-05
		4750	0.00133	0.000806	5.99e-05
		4800	0.0218	0.0138	0.000307
		4850	0.000425	0.000188	4.9e-05
		4900	0.000889	0.000581	5.56e-05
		4950	0.000187	5.26e-05	4.49e-05
		5000	0.00166	0.000977	5.18e-05
		5050	0.00291	0.00167	7.07e-05
		5100	0.000153	2.88e-05	4.37e-05
		5150	0.00182	0.00104	5.49e-05
		5200	0.000419	0.000191	4.23e-05
		5250	0.00209	0.00136	6.07e-05
		5300	0.000653	0.000356	4.43e-05
		5350	0.00115	0.000687	5.09e-05
		5400	0.00183	0.0011	6.35e-05
		5450	0.00194	0.00115	5.29e-05
		5500	0.009	0.00546	0.000128
		5550	0.000267	0.000112	3.49e-05
		5600	0.000359	0.000161	3.57e-05
		5650	0.000619	0.000327	4.25e-05
		5700	0.00114	0.000689	4.66e-05
		5750	0.00139	0.000819	4.82e-05
		5800	0.000406	0.00018	3.7e-05
		5850	0.00668	0.00418	0.000115
		5900	0.00167	0.00107	5.17e-05
		5950	0.0012	0.000708	4.31e-05
		6000	0.00064	0.00035	3.7e-05
		6050	0.000863	0.000459	3.92e-05
		6100	0.000689	0.00036	3.7e-05
		6150	0.000226	9.25e-05	3.22e-05
		6200	0.000763	0.00042	3.56e-05
		6250	0.000207	7.86e-05	2.91e-05
		6300	0.000419	0.000209	3.13e-05
		6350	0.000227	7.77e-05	2.86e-05
		6400	0.00117	0.000653	3.72e-05
		6450	0.000232	7.84e-05	2.75e-05
		6500	0.000179	6.27e-05	2.81e-05
		6550	0.00269	0.00155	5.14e-05
		6600	0.000151	4.22e-05	2.56e-05
		6650	0.000549	0.000271	3.19e-05
		6700	0.000312	0.000141	2.76e-05
		6750	0.000329	0.000168	2.58e-05
		6800	0.000518	0.000279	3e-05
		6850	0.000146	4.01e-05	2.51e-05
		6900	0.000718	0.000398	3.47e-05
		6950	0.000555	0.000294	3.13e-05
		7000	0.000135	2.33e-05	2.29e-05
		7050	0.00025	9.36e-05	2.53e-05
		7100	0.000177	4.94e-05	2.29e-05
		7150	0.000142	2.97e-05	2.27e-05
		7200	0.000134	2.33e-05	2.34e-05
		7250	0.000666	3.99e-05	1.97e-05
		7300	0.000752	4.2e-05	2.14e-05
		7350	0.000779	7.63e-05	2.31e-05
		7400	0.000698	3.07e-05	2.13e-05
		7450	0.00082	7.82e-05	2.13e-05
		7500	0.000763	6.69e-05	2e-05
		7550	0.000717	3.21e-05	2.18e-05
		7600	0.000928	0.000154	2.19e-05
		7650	0.000739	5.26e-05	2.07e-05
		7700	0.000691	2.33e-05	2.18e-05
		7750	0.000735	4.13e-05	2.13e-05
		7800	0.00072	4.06e-05	2.12e-05
		7850	0.000704	2.86e-05	2.11e-05
		7900	0.000689	2.86e-05	2.02e-05
		7950	0.00069	2.05e-05	1.57e-05
		8000	0.000705	4.43e-05	1.85e-05
		8050	0.000684	2.19e-05	1.67e-05
		8100	0.000688	2.4e-05	1.91e-05
		8150	0.000685	2.17e-05	1.61e-05
		8200	0.000674	1.89e-05	1.9e-05
		8250	0.00103	2.05e-05	1.9e-05
		8300	0.0011	2.77e-05	1.75e-05
		8350	0.00112	2.54e-05	1.69e-05
		8400	0.0011	2.44e-05	1.55e-05
		8450	0.00107	2.08e-05	1.95e-05
		8500	0.00109	1.84e-05	1.83e-05
		8550	0.00109	1.87e-05	1.59e-05
		8600	0.00107	2.49e-05	1.75e-05
		8650	0.0011	2.4e-05	1.58e-05
		8700	0.00108	1.73e-05	1.92e-05
		8750	0.00108	2.1e-05	1.44e-05
		8800	0.00109	2.33e-05	1.63e-05
		8850	0.00107	1.98e-05	1.44e-05
		8900	0.00105	2.49e-05	1.64e-05
		8950	0.00109	2.26e-05	1.4e-05
		9000	0.00105	2.51e-05	1.53e-05
		9050	0.00108	2.58e-05	1.62e-05
		9100	0.00105	2.01e-05	1.61e-05
		9150	0.00105	1.73e-05	1.54e-05
		9200	0.00107	1.91e-05	1.38e-05
		9250	0.000242	2.31e-05	1.43e-05
		9300	0.000114	1.84e-05	1.47e-05
		9350	0.000118	1.98e-05	1.54e-05
		9400	0.000117	2.84e-05	1.45e-05
		9450	0.000114	1.71e-05	1.42e-05
		9500	0.000117	1.94e-05	1.42e-05
		9550	0.00011	2.14e-05	1.48e-05
		9600	0.000116	2.08e-05	1.26e-05
		9650	0.000122	2.08e-05	1.49e-05
		9700	0.000122	1.78e-05	1.35e-05
		9750	0.000118	1.91e-05	1.57e-05
		9800	0.00011	2.19e-05	1.18e-05
		9850	0.000116	2.49e-05	1.28e-05
		9900	0.000109	2.14e-05	1.19e-05
		9950	0.000115	2.17e-05	1.34e-05
		10000	0.000112	1.78e-05	1.2e-05
		10100	0.00011	2.12e-05	1.4e-05
		10100	0.000113	2.33e-05	1.1e-05
		10200	0.000112	1.59e-05	1.1e-05
		10200	0.000113	2.19e-05	1.27e-05
		10300	0.00011	1.78e-05	1.25e-05
		10300	0.000116	2.54e-05	1.31e-05
		10400	0.000103	1.87e-05	1.06e-05
		10400	0.000106	2.05e-05	1.15e-05
		10500	0.000103	1.94e-05	1.16e-05
		10500	0.000107	2.01e-05	1.22e-05
		10600	0.00011	2.31e-05	1.19e-05
		10600	0.000104	1.8e-05	1.16e-05
		10700	0.000102	1.89e-05	1.16e-05
		10700	0.000108	2.17e-05	1.08e-05
		10800	0.000113	2.08e-05	1.14e-05
		10800	0.000112	2.1e-05	1.2e-05
		10900	0.000111	2.31e-05	1.08e-05
		10900	0.000105	2.26e-05	9.6e-06
		11000	0.000109	2.17e-05	1.21e-05
		11000	0.000112	2.35e-05	1.2e-05
		11100	0.000115	2.1e-05	1.04e-05
		11100	0.000113	1.82e-05	1.14e-05
		11200	0.000105	2.14e-05	1.07e-05
		11200	0.000118	2.05e-05	1.01e-05
		11300	0.000105	1.91e-05	1.14e-05
		11300	0.000103	1.98e-05	1.04e-05
		11400	0.000103	2.1e-05	1.08e-05
		11400	0.000105	1.87e-05	9.77e-06
		11500	9.95e-05	2.1e-05	1e-05
		11500	0.000102	1.96e-05	9.43e-06
		11600	0.000101	1.96e-05	1.1e-05
		11600	0.000105	2.31e-05	9.68e-06
		11700	9.77e-05	2.17e-05	9.43e-06
		11700	0.000101	2.12e-05	1.05e-05
		11800	9.8e-05	1.94e-05	9.51e-06
		11800	0.000108	2.38e-05	9.43e-06
		11900	0.00011	2.44e-05	8.58e-06
		11900	0.000102	1.96e-05	9.68e-06
		12000	0.000104	2.05e-05	9.85e-06
		12000	0.000103	2.28e-05	1.01e-05
		12100	0.000101	2.19e-05	1.02e-05
		12100	0.000101	2.17e-05	9.51e-06
		12200	0.000109	2.14e-05	8.84e-06
		12200	0.000102	1.8e-05	8.58e-06
		12300	9.76e-05	2.12e-05	9.51e-06
		12300	0.000106	2.17e-05	9.68e-06
		12400	0.000107	1.78e-05	7.82e-06
		12400	0.000102	1.91e-05	9.34e-06
		12500	9.76e-05	2.08e-05	9.01e-06
		12500	9.8e-05	1.71e-05	8.07e-06
		12600	9.74e-05	2.19e-05	7.39e-06
		12600	9.93e-05	2.08e-05	8.33e-06
		12700	0.000106	2.17e-05	8.75e-06
		12700	9.63e-05	1.96e-05	8.84e-06
		12800	9.95e-05	1.94e-05	9.01e-06
		12800	0.000102	2.26e-05	8.58e-06
		12900	9.67e-05	2.01e-05	9.6e-06
		12900	0.000101	1.84e-05	9.94e-06
		13000	9.51e-05	1.78e-05	8.5e-06
		13000	0.000101	1.91e-05	8.41e-06
		13100	0.000101	1.96e-05	7.56e-06
		13100	9.81e-05	2.28e-05	8.84e-06
		13200	9.78e-05	1.98e-05	7.9e-06
		13200	0.000101	1.8e-05	9.01e-06
		13300	9.58e-05	2.08e-05	7.9e-06
		13300	9.53e-05	1.96e-05	7.05e-06
		13400	9.55e-05	1.96e-05	6.46e-06
		13400	9.42e-05	1.94e-05	7.31e-06
		13500	9.62e-05	2.08e-05	6.71e-06
		13500	9.58e-05	2.33e-05	7.39e-06
		13600	9.09e-05	2.24e-05	6.63e-06
		13600	9.76e-05	2.03e-05	7.65e-06
		13700	9.96e-05	2.05e-05	7.39e-06
		13700	9.32e-05	2.08e-05	6.29e-06
		13800	0.000101	2.21e-05	7.39e-06
		13800	0.000103	2.05e-05	7.14e-06
		13900	8.88e-05	2.51e-05	6.71e-06
		13900	9.57e-05	2.08e-05	6.8e-06
		14000	9.77e-05	2.51e-05	6.03e-06
		14000	0.000103	2.19e-05	8.24e-06
		14100	9.08e-05	1.98e-05	5.27e-06
		14100	9.43e-05	2.33e-05	5.61e-06
		14200	9.29e-05	2.17e-05	6.54e-06
		14200	9.73e-05	2.05e-05	4.84e-06
		14300	9.32e-05	1.84e-05	6.2e-06
		14300	9.59e-05	2.08e-05	5.61e-06
		14400	9.33e-05	1.78e-05	6.46e-06
		14400	9.17e-05	2.03e-05	7.82e-06
		14500	8.71e-05	2.08e-05	7.14e-06
		14500	9.09e-05	1.75e-05	6.29e-06
		14600	8.99e-05	2.19e-05	5.86e-06
		14600	9.76e-05	2.4e-05	6.8e-06
		14700	9.2e-05	1.66e-05	6.71e-06
		14700	9.02e-05	2.05e-05	6.2e-06
		14800	9.09e-05	1.68e-05	5.69e-06
		14800	8.99e-05	2.51e-05	6.63e-06
		14900	9.4e-05	1.68e-05	6.03e-06
		14900	8.53e-05	2.28e-05	5.69e-06
		15000	8.82e-05	2.14e-05	7.22e-06
		15000	9.39e-05	2.31e-05	7.39e-06
		15100	8.82e-05	1.91e-05	6.71e-06
		15100	8.93e-05	2.05e-05	6.2e-06
		15200	9.74e-05	1.55e-05	5.86e-06
		15200	9.18e-05	2.28e-05	4.76e-06
		15300	8.49e-05	1.68e-05	6.12e-06
		15300	8.73e-05	2.26e-05	5.44e-06
		15400	9.31e-05	2.01e-05	5.86e-06
		15400	8.88e-05	1.91e-05	7.73e-06
		15500	8.78e-05	1.66e-05	4.93e-06
		15500	8.11e-05	2.17e-05	5.61e-06
		15600	8.73e-05	2.1e-05	6.2e-06
		15600	8.46e-05	2.17e-05	5.86e-06
		15700	8.8e-05	1.82e-05	4.84e-06
		15700	8.15e-05	1.98e-05	3.99e-06
		15800	8.99e-05	2.01e-05	5.44e-06
		15800	9.25e-05	1.73e-05	5.18e-06
		15900	8.84e-05	2.05e-05	6.2e-06
		15900	8.01e-05	2.31e-05	5.52e-06
		16000	8.53e-05	1.89e-05	5.1e-06
		16000	9.25e-05	2.42e-05	5.27e-06
		16100	8.58e-05	1.89e-05	4.25e-06
		16100	8.15e-05	2.03e-05	4.5e-06
		16200	8.67e-05	2.38e-05	4.93e-06
		16200	9.13e-05	2.24e-05	4.93e-06
		16300	0.000329	2.12e-05	4.25e-06
		16300	0.000367	2.14e-05	5.52e-06
		16400	0.000357	1.82e-05	5.86e-06
		16400	0.000366	2.31e-05	4.42e-06
		16500	0.000367	2.31e-05	5.86e-06
		16500	0.00036	2.33e-05	5.86e-06
		16600	0.000361	1.98e-05	4.33e-06
		16600	0.000368	1.96e-05	5.01e-06
		16700	0.00035	2.28e-05	4.76e-06
		16700	0.000344	1.89e-05	4.5e-06
		16800	0.000358	2.12e-05	5.35e-06
		16800	0.000359	2.17e-05	5.18e-06
		16900	0.000357	2.35e-05	4.59e-06
		16900	0.000345	1.73e-05	4.59e-06
		17000	0.000348	2.42e-05	4.42e-06
		17000	0.000352	1.96e-05	4.59e-06
		17100	0.000347	1.91e-05	4.5e-06
		17100	0.000352	1.91e-05	4.42e-06
		17200	0.000347	2.1e-05	3.65e-06
		17200	0.000359	2.42e-05	4.16e-06
		17300	0.00012	2.01e-05	3.82e-06
		17300	8e-05	2.19e-05	5.18e-06
		17400	8.39e-05	2.05e-05	3.91e-06
		17400	8.6e-05	2.44e-05	4.33e-06
		17500	8.41e-05	2.1e-05	4.25e-06
		17500	8.53e-05	2.05e-05	4.42e-06
		17600	8.88e-05	1.96e-05	4.08e-06
		17600	8.27e-05	1.98e-05	3.82e-06
		17700	8.46e-05	2.17e-05	4.33e-06
		17700	7.69e-05	2.21e-05	3.57e-06
		17800	8.48e-05	1.78e-05	4.08e-06
		17800	8.63e-05	2.1e-05	3.91e-06
		17900	7.99e-05	1.96e-05	4.08e-06
		17900	8.64e-05	2.08e-05	4.93e-06
		18000	8.71e-05	1.94e-05	3.4e-06
		18000	8.29e-05	2.4e-05	4.16e-06
		18100	7.93e-05	2.33e-05	4.33e-06
		18100	7.97e-05	1.84e-05	2.97e-06
		18200	8.57e-05	1.66e-05	3.74e-06
		18200	8.5e-05	1.8e-05	3.74e-06
		18300	0.000143	2.1e-05	4.93e-06
		18300	0.000143	1.91e-05	3.74e-06
		18400	0.000151	2.21e-05	4.25e-06
		18400	0.000149	1.94e-05	3.4e-06
		18500	0.00015	2.38e-05	3.82e-06
		18500	0.000143	1.75e-05	3.23e-06
		18600	0.000145	1.84e-05	4.33e-06
		18600	0.000147	1.8e-05	4.76e-06
		18700	0.000152	1.8e-05	3.74e-06
		18700	0.000151	2.01e-05	2.63e-06
		18800	0.000153	2.14e-05	3.57e-06
		18800	0.000146	2.24e-05	3.14e-06
		18900	0.00015	1.91e-05	3.31e-06
		18900	0.000142	2.28e-05	4.76e-06
		19000	0.00015	2.1e-05	2.8e-06
		19000	0.000147	1.57e-05	3.31e-06
		19100	0.000141	2.05e-05	3.57e-06
		19100	0.000145	2.49e-05	3.91e-06
		19200	0.000142	1.94e-05	3.74e-06
		19200	0.000146	2.01e-05	3.31e-06
		19300	7.77e-05	2.1e-05	2.8e-06
		19300	6.58e-05	2.28e-05	3.31e-06
		19400	6.21e-05	2.01e-05	2.97e-06
		19400	6.76e-05	1.78e-05	3.23e-06
		19500	6.35e-05	2.03e-05	2.55e-06
		19500	6.36e-05	2.03e-05	2.55e-06
		19600	6.47e-05	2.21e-05	3.06e-06
		19600	6.47e-05	1.98e-05	3.31e-06
		19700	6.32e-05	2.03e-05	3.23e-06
		19700	7.04e-05	2.14e-05	3.48e-06
		19800	6.51e-05	2.19e-05	2.89e-06
		19800	6.62e-05	1.94e-05	2.63e-06
		19900	6.73e-05	1.96e-05	2.8e-06
		19900	7.43e-05	2.24e-05	2.55e-06
		20000	6.2e-05	2.05e-05	3.14e-06
		20000	6.55e-05	1.82e-05	2.12e-06
		20100	6.69e-05	1.68e-05	2.72e-06
		20100	6.88e-05	2.28e-05	2.29e-06
		20200	6.92e-05	2.03e-05	3.4e-06
		20200	6.42e-05	2.08e-05	2.89e-06
		20300	6.38e-05	2.17e-05	2.97e-06
		20300	7.14e-05	2.35e-05	3.14e-06
		20400	6.45e-05	2.1e-05	3.48e-06
		20400	6.96e-05	2.01e-05	2.97e-06
		20500	6.2e-05	2.49e-05	2.89e-06
		20500	6.8e-05	1.89e-05	2.89e-06
		20600	6.81e-05	1.84e-05	2.29e-06
		20600	6.21e-05	2.05e-05	2.72e-06
		20700	6.51e-05	2.4e-05	2.29e-06
		20700	6.55e-05	2.44e-05	2.55e-06
		20800	6.96e-05	1.96e-05	2.38e-06
		20800	6.84e-05	1.89e-05	3.4e-06
		20900	6.85e-05	2.38e-05	3.06e-06
		20900	6.49e-05	2.47e-05	2.55e-06
		21000	7.44e-05	2.05e-05	2.38e-06
		21000	6.65e-05	2.44e-05	3.06e-06
		21100	6.2e-05	1.52e-05	1.95e-06
		21100	6.76e-05	2.38e-05	2.89e-06
		21200	6.02e-05	2.38e-05	2.21e-06
		21200	5.71e-05	2.14e-05	2.72e-06
		21300	6.79e-05	2.19e-05	2.72e-06
		21300	6.64e-05	2.49e-05	2.29e-06
		21400	6.23e-05	2.12e-05	2.97e-06
		21400	6.02e-05	2.51e-05	2.55e-06
		21500	6.23e-05	2.08e-05	2.29e-06
		21500	6.34e-05	2.28e-05	2.46e-06
		21600	6.12e-05	2.26e-05	2.55e-06
		21600	5.97e-05	2.47e-05	2.29e-06
		21700	6.65e-05	1.75e-05	2.46e-06
		21700	5.95e-05	2.05e-05	1.95e-06
		21800	6.62e-05	2.49e-05	2.46e-06
		21800	5.94e-05	2.14e-05	2.38e-06
		21900	5.91e-05	2.05e-05	2.89e-06
		21900	5.6e-05	1.87e-05	2.97e-06
		22000	5.97e-05	2.28e-05	1.36e-06
		22000	5.66e-05	1.55e-05	1.87e-06
		22100	5.8e-05	1.87e-05	2.04e-06
		22100	6.19e-05	1.82e-05	1.44e-06
		22200	6.51e-05	2.1e-05	3.23e-06
		22200	6.02e-05	2.05e-05	2.72e-06
		22300	5.89e-05	1.89e-05	1.36e-06
		22300	6.08e-05	1.91e-05	2.63e-06
		22400	6.36e-05	1.87e-05	2.8e-06
		22400	6.25e-05	2.14e-05	1.87e-06
		22500	5.78e-05	2.28e-05	2.04e-06
		22500	6.19e-05	2.19e-05	2.55e-06
		22600	6.65e-05	2.05e-05	2.21e-06
		22600	6.2e-05	2.08e-05	2.8e-06
		22700	6.47e-05	1.96e-05	2.38e-06
		22700	6.06e-05	1.94e-05	1.78e-06
		22800	6.34e-05	1.82e-05	2.29e-06
		22800	5.68e-05	2.01e-05	2.72e-06
		22900	5.75e-05	2.47e-05	2.63e-06
		22900	6e-05	2.44e-05	2.29e-06
		23000	6e-05	2.14e-05	2.8e-06
		23000	5.98e-05	1.87e-05	2.72e-06
		23100	6.3e-05	2.21e-05	1.53e-06
		23100	6.5e-05	1.96e-05	1.78e-06
		23200	6.38e-05	2.17e-05	2.12e-06
		23200	6.08e-05	2.31e-05	2.12e-06
		23300	6.04e-05	2.12e-05	2.21e-06
		23300	6.3e-05	2.12e-05	1.78e-06
		23400	5.72e-05	2.17e-05	2.04e-06
		23400	6.19e-05	1.98e-05	2.38e-06
		23500	6.25e-05	1.91e-05	1.87e-06
		23500	6.04e-05	1.91e-05	1.7e-06
		23600	6.32e-05	2.05e-05	1.87e-06
		23600	6.31e-05	1.94e-05	1.78e-06
		23700	5.97e-05	2.21e-05	1.53e-06
		23700	6.09e-05	1.82e-05	2.12e-06
		23800	5.95e-05	1.98e-05	1.78e-06
		23800	6.24e-05	2.28e-05	1.02e-06
		23900	6.21e-05	2.14e-05	2.21e-06
		23900	5.66e-05	1.94e-05	1.78e-06
		24000	5.93e-05	1.91e-05	1.87e-06
		24000	5.72e-05	2.14e-05	2.46e-06
		24100	5.85e-05	1.71e-05	1.61e-06
		24100	6.35e-05	2.05e-05	1.7e-06
		24200	6.28e-05	1.91e-05	2.21e-06
		24200	5.91e-05	2.08e-05	1.53e-06
		24300	6.35e-05	2.17e-05	2.38e-06
		24300	6.31e-05	1.94e-05	2.04e-06
		24400	6.87e-05	2.21e-05	1.36e-06
		24400	6.36e-05	2.21e-05	1.78e-06
		24500	6.38e-05	2.12e-05	2.29e-06
		24500	6.27e-05	2.12e-05	2.21e-06
		24600	6.05e-05	2.01e-05	2.12e-06
		24600	6.15e-05	1.91e-05	2.21e-06
		24700	6.53e-05	2.21e-05	1.87e-06
		24700	6.28e-05	2.19e-05	1.95e-06
		24800	6.13e-05	2.17e-05	1.27e-06
		24800	6.36e-05	2.33e-05	2.12e-06
		24900	6.64e-05	2.03e-05	1.36e-06
		24900	6.32e-05	1.75e-05	2.04e-06
		25000	6.16e-05	1.82e-05	1.53e-06
		25000	6.21e-05	2.01e-05	1.61e-06
		25100	5.87e-05	2.26e-05	1.87e-06
		25100	5.67e-05	1.96e-05	2.04e-06
		25200	5.76e-05	2.14e-05	1.36e-06
		25200	6.72e-05	2.17e-05	1.36e-06
		25300	6.2e-05	2.4e-05	1.02e-06
		25300	6.02e-05	1.87e-05	1.1e-06
		25400	6.39e-05	2.17e-05	1.19e-06
		25400	6.69e-05	2.1e-05	2.29e-06
		25500	6.51e-05	2.12e-05	1.87e-06
		25500	6e-05	1.96e-05	2.12e-06
		25600	6.34e-05	2.1e-05	1.1e-06
		25600	6.54e-05	2.24e-05	1.61e-06
		25700	6.38e-05	1.98e-05	2.97e-06
		25700	5.91e-05	2.26e-05	2.12e-06
		25800	6.23e-05	2.31e-05	1.7e-06
		25800	6.66e-05	2.12e-05	2.38e-06
		25900	5.98e-05	1.98e-05	1.44e-06
		25900	6.15e-05	2.05e-05	1.19e-06
		26000	6.01e-05	2.05e-05	1.36e-06
		26000	6.13e-05	2.51e-05	1.61e-06
		26100	6.09e-05	1.98e-05	1.78e-06
		26100	6.64e-05	2.12e-05	1.02e-06
		26200	6.2e-05	1.87e-05	1.19e-06
		26200	6.39e-05	2.14e-05	1.61e-06
		26300	6.62e-05	1.87e-05	1.7e-06
		26300	6.54e-05	2.31e-05	1.02e-06
		26400	6.94e-05	1.75e-05	2.12e-06
		26400	6.09e-05	2.05e-05	2.29e-06
		26500	6.02e-05	2.4e-05	1.19e-06
		26500	6.53e-05	1.8e-05	1.7e-06
		26600	6.6e-05	1.98e-05	1.53e-06
		26600	6.6e-05	1.87e-05	1.7e-06
		26700	5.94e-05	1.96e-05	1.95e-06
		26700	6.65e-05	2.08e-05	1.78e-06
		26800	6.43e-05	1.96e-05	9.34e-07
		26800	6.38e-05	1.87e-05	9.34e-07
		26900	6.2e-05	2.1e-05	1.36e-06
		26900	6.3e-05	1.96e-05	2.04e-06
		27000	6.68e-05	2.14e-05	1.44e-06
		27000	6.3e-05	1.96e-05	1.53e-06
		27100	6.45e-05	2.08e-05	1.87e-06
		27100	6.01e-05	2.24e-05	1.61e-06
		27200	6.27e-05	2.28e-05	1.02e-06
		27200	6.24e-05	1.61e-05	1.44e-06
		27300	6.39e-05	2.05e-05	1.19e-06
		27300	6.42e-05	1.98e-05	8.5e-07
		27400	6.5e-05	2.03e-05	1.19e-06
		27400	6.27e-05	1.61e-05	1.19e-06
		27500	6.4e-05	1.98e-05	1.78e-06
		27500	6.6e-05	1.94e-05	1.02e-06
		27600	6.4e-05	2.47e-05	2.21e-06
		27600	6.24e-05	1.89e-05	1.78e-06
		27700	6.38e-05	2.28e-05	1.78e-06
		27700	5.87e-05	2.08e-05	1.44e-06
		27800	6.38e-05	1.87e-05	1.19e-06
		27800	6.7e-05	2.14e-05	1.02e-06
		27900	6.23e-05	1.89e-05	1.36e-06
		27900	6.6e-05	1.98e-05	1.27e-06
		28000	6.3e-05	2.72e-05	6.8e-07
		28000	6.32e-05	1.73e-05	1.53e-06
		28100	6.62e-05	1.66e-05	1.36e-06
		28100	5.71e-05	2.14e-05	1.7e-06
		28200	6.21e-05	1.68e-05	1.19e-06
		28200	5.98e-05	2.12e-05	1.87e-06
		28300	6.3e-05	2.31e-05	1.27e-06
		28300	6.42e-05	1.87e-05	1.87e-06
		28400	6.51e-05	2.03e-05	1.44e-06
		28400	6.42e-05	1.87e-05	1.27e-06
		28500	5.9e-05	2.44e-05	7.65e-07
		28500	6.24e-05	2.24e-05	1.02e-06
		28600	6e-05	2.33e-05	1.53e-06
		28600	6.15e-05	2.1e-05	1.27e-06
		28700	5.95e-05	2.1e-05	1.36e-06
		28700	6.8e-05	1.75e-05	1.87e-06
		28800	6.69e-05	2.01e-05	1.78e-06
		28800	6.02e-05	2.17e-05	1.44e-06
		28900	6.68e-05	1.89e-05	1.44e-06
		28900	6.3e-05	2.12e-05	1.53e-06
		29000	6.53e-05	2.17e-05	9.34e-07
		29000	5.75e-05	2.03e-05	1.7e-06
		29100	6.53e-05	2.31e-05	1.1e-06
		29100	5.98e-05	1.78e-05	1.53e-06
		29200	6.66e-05	2.1e-05	1.44e-06
		29200	6.49e-05	1.59e-05	1.78e-06
		29300	6.09e-05	2.28e-05	1.27e-06
		29300	5.82e-05	2.14e-05	1.19e-06
		29400	6.36e-05	2.05e-05	1.19e-06
		29400	6.87e-05	2.03e-05	8.5e-07
		29500	6.23e-05	2.35e-05	1.53e-06
		29500	6.25e-05	2.4e-05	1.27e-06
		29600	6.06e-05	2.19e-05	1.19e-06
		29600	6.58e-05	1.96e-05	1.1e-06
		29700	6.47e-05	1.94e-05	1.02e-06
		29700	6.65e-05	2.1e-05	1.19e-06
		29800	5.74e-05	2.1e-05	1.02e-06
		29800	6.28e-05	1.96e-05	1.36e-06
		29900	6.43e-05	1.84e-05	1.44e-06
		29900	6.35e-05	1.84e-05	8.5e-07
		30000	6.87e-05	2.08e-05	1.19e-06
		30000	6.06e-05	2.12e-05	1.02e-06
		30100	6.25e-05	1.84e-05	1.27e-06
		30100	6.5e-05	2.05e-05	7.65e-07
		30200	6.49e-05	2.1e-05	1.27e-06
		30200	6.54e-05	2.33e-05	1.36e-06
		30300	6.51e-05	2.42e-05	1.19e-06
		30300	6.96e-05	1.8e-05	1.1e-06
		30400	6.08e-05	2.19e-05	1.1e-06
		30400	6.09e-05	2.08e-05	1.02e-06
		30500	6.31e-05	1.87e-05	8.5e-07
		30500	6.49e-05	2.03e-05	9.34e-07
		30600	6.23e-05	1.89e-05	1.19e-06
		30600	6.49e-05	1.84e-05	1.1e-06
		30700	6.08e-05	2.24e-05	9.34e-07
		30700	6.61e-05	1.84e-05	8.5e-07
		30800	6.55e-05	2.49e-05	8.5e-07
		30800	7.02e-05	2.12e-05	1.53e-06
		30900	6.62e-05	2.14e-05	9.34e-07
		30900	6.02e-05	1.87e-05	1.02e-06
		31000	6.66e-05	1.94e-05	1.19e-06
		31000	6.43e-05	2.01e-05	1.27e-06
		31100	6.65e-05	2.24e-05	1.36e-06
		31100	6.99e-05	2.03e-05	8.5e-07
		31200	7.02e-05	2.54e-05	8.5e-07
		31200	6.19e-05	2.19e-05	1.27e-06
		31300	6.53e-05	2.12e-05	9.34e-07
		31300	6.45e-05	1.61e-05	1.19e-06
		31400	6.9e-05	1.96e-05	9.34e-07
		31400	6.5e-05	1.91e-05	1.27e-06
		31500	6.28e-05	2.05e-05	1.44e-06
		31500	6.73e-05	2.33e-05	1.36e-06
		31600	6.68e-05	1.94e-05	1.02e-06
		31600	6.4e-05	1.94e-05	6.8e-07
		31700	6.36e-05	2.14e-05	7.65e-07
		31700	6.43e-05	2.24e-05	1.27e-06
		31800	6.9e-05	2.19e-05	1.19e-06
		31800	6.15e-05	2.21e-05	1.61e-06
		31900	6.57e-05	1.73e-05	1.36e-06
		31900	6.17e-05	2.35e-05	1.53e-06
		32000	6.96e-05	2.08e-05	1.27e-06
		32000	6.46e-05	1.98e-05	1.27e-06
		32100	6.88e-05	2.47e-05	1.19e-06
		32100	6.4e-05	2.05e-05	1.02e-06
		32200	6.49e-05	1.66e-05	1.02e-06
		32200	6.25e-05	1.84e-05	1.1e-06
		32300	6.53e-05	1.94e-05	1.27e-06
		32300	6.25e-05	1.96e-05	1.61e-06
		32400	6.68e-05	1.87e-05	1.27e-06
		32400	6.54e-05	2.33e-05	1.19e-06
		32500	6.27e-05	2.12e-05	1.02e-06
		32500	6.57e-05	2.51e-05	1.27e-06
		32600	7.03e-05	2.17e-05	9.34e-07
		32600	6.47e-05	1.64e-05	5.95e-07
		32700	6.6e-05	2.24e-05	4.25e-07
		32700	6.19e-05	1.98e-05	9.34e-07
		32800	6.39e-05	2.05e-05	1.27e-06
		32800	5.94e-05	1.96e-05	1.1e-06
		32900	6.57e-05	2.12e-05	9.34e-07
		32900	6.31e-05	2.47e-05	6.8e-07
		33000	6.45e-05	2.05e-05	1.36e-06
		33000	6.8e-05	2.08e-05	1.27e-06
		33100	6.45e-05	1.68e-05	6.8e-07
		33100	5.97e-05	1.66e-05	8.5e-07
		33200	6.92e-05	1.64e-05	8.5e-07
		33200	6.95e-05	2.26e-05	1.02e-06
		33300	6.66e-05	1.94e-05	7.65e-07
		33300	6.61e-05	2.31e-05	5.1e-07
		33400	6.62e-05	2.28e-05	9.34e-07
		33400	6.84e-05	2.26e-05	8.5e-07
		33500	6.54e-05	1.91e-05	1.1e-06
		33500	7.33e-05	2.05e-05	1.1e-06
		33600	6.57e-05	2.28e-05	1.1e-06
		33600	0.000706	0.000342	1.02e-06
		33700	6.3e-05	1.87e-05	1.19e-06
		33700	6.9e-05	2.19e-05	1.36e-06
		33800	5.94e-05	1.96e-05	7.65e-07
		33800	6.27e-05	1.91e-05	1.19e-06
		33900	6.66e-05	2.21e-05	1.27e-06
		33900	6.42e-05	1.66e-05	1.02e-06
		34000	6.51e-05	1.89e-05	9.34e-07
		34000	0.000874	0.000442	1.19e-06
		34100	6.66e-05	2.17e-05	8.5e-07
		34100	6.61e-05	1.98e-05	6.8e-07
		34200	6.8e-05	2.31e-05	1.1e-06
		34200	6.7e-05	1.71e-05	1.36e-06
		34300	6.88e-05	2.01e-05	8.5e-07
		34300	6.61e-05	2.01e-05	1.02e-06
		34400	6.01e-05	1.89e-05	9.34e-07
		34400	0.000135	5.86e-05	5.95e-07
		34500	6.64e-05	2.38e-05	1.1e-06
		34500	6.38e-05	2.14e-05	1.1e-06
		34600	6.8e-05	1.8e-05	1.36e-06
		34600	6.68e-05	1.75e-05	1.27e-06
		34700	6.98e-05	2.12e-05	7.65e-07
		34700	0.00081	0.000374	1.36e-06
		34800	6.36e-05	2.19e-05	7.65e-07
		34800	7.15e-05	1.89e-05	1.19e-06
		34900	6.42e-05	2.4e-05	8.5e-07
		34900	6.46e-05	2.19e-05	5.95e-07
		35000	6.58e-05	2.21e-05	8.5e-07
		35000	6.42e-05	2.26e-05	1.1e-06
		35100	6.79e-05	2.26e-05	1.53e-06
		35100	0.0016	0.000771	8.5e-07
		35200	6.32e-05	2.17e-05	1.02e-06
		35200	7.15e-05	2.56e-05	1.02e-06
		35300	6.47e-05	1.87e-05	7.65e-07
		35300	6.2e-05	2.14e-05	1.19e-06
		35400	6.47e-05	1.75e-05	6.8e-07
		35400	6.76e-05	2.05e-05	1.27e-06
		35500	6.46e-05	2.01e-05	1.1e-06
		35500	6.36e-05	2.08e-05	1.27e-06
		35600	6.32e-05	1.84e-05	4.25e-07
		35600	6.31e-05	1.96e-05	7.65e-07
		35700	5.9e-05	2.21e-05	7.65e-07
		35700	6.62e-05	1.98e-05	1.44e-06
		35800	6.28e-05	2.08e-05	7.65e-07
		35800	0.000803	0.000388	1.19e-06
		35900	6.23e-05	2.26e-05	1.27e-06
		35900	6.08e-05	2.03e-05	7.65e-07
		36000	6.32e-05	2.19e-05	6.8e-07
		36000	6.45e-05	2.44e-05	1.19e-06
		36100	6.47e-05	2.17e-05	1.02e-06
		36100	6.65e-05	2.1e-05	8.5e-07
		36200	6.7e-05	2.17e-05	8.5e-07
		36200	6.17e-05	2.01e-05	4.25e-07
		36300	6.65e-05	2.19e-05	1.19e-06
		36300	6.54e-05	2.24e-05	9.34e-07
		36400	6.42e-05	1.98e-05	1.1e-06
		36400	6.15e-05	1.98e-05	5.1e-07
		36500	6.35e-05	2.03e-05	5.95e-07
		36500	6.08e-05	2.26e-05	5.1e-07
		36600	6.43e-05	1.94e-05	6.8e-07
		36600	5.82e-05	2.31e-05	1.36e-06
		36700	6.64e-05	1.98e-05	1.1e-06
		36700	6.16e-05	1.91e-05	8.5e-07
		36800	5.86e-05	1.91e-05	1.19e-06
		36800	7.04e-05	2.42e-05	7.65e-07
		36900	6.39e-05	2.08e-05	1.02e-06
		36900	6.45e-05	1.84e-05	8.5e-07
		37000	6.19e-05	2.24e-05	9.34e-07
		37000	6.13e-05	2.35e-05	5.1e-07
		37100	6.5e-05	2.42e-05	1.02e-06
		37100	6.24e-05	2.24e-05	2.55e-07
		37200	5.91e-05	1.59e-05	1.02e-06
		37200	6.4e-05	1.59e-05	2.55e-07
		37300	6.58e-05	1.98e-05	7.65e-07
		37300	6.27e-05	2.33e-05	8.5e-07
		37400	6.38e-05	2.26e-05	6.8e-07
		37400	5.97e-05	1.55e-05	7.65e-07
		37500	5.75e-05	2.24e-05	7.65e-07
		37500	6.06e-05	1.91e-05	5.95e-07
		37600	5.97e-05	1.91e-05	7.65e-07
		37600	6.12e-05	2.24e-05	7.65e-07
		37700	6.36e-05	1.89e-05	2.55e-07
		37700	6.15e-05	2.56e-05	8.5e-07
		37800	5.75e-05	2.1e-05	4.25e-07
		37800	6.23e-05	1.82e-05	1.7e-07
		37900	6.47e-05	1.96e-05	5.1e-07
		37900	5.61e-05	2.47e-05	7.65e-07
		38000	6.43e-05	1.87e-05	1.19e-06
		38000	5.94e-05	2.44e-05	1.19e-06
		38100	6.21e-05	1.87e-05	1.61e-06
		38100	6.39e-05	1.91e-05	7.65e-07
		38200	6.16e-05	2.08e-05	8.5e-07
		38200	6.09e-05	2.21e-05	5.1e-07
		38300	6.17e-05	1.8e-05	1.02e-06
		38300	6.09e-05	2.24e-05	7.65e-07
		38400	6.25e-05	2.14e-05	2.55e-07
		38400	6.73e-05	2.08e-05	8.5e-07
		38500	6.04e-05	2.08e-05	2.55e-07
		38500	6.25e-05	2.24e-05	1.02e-06
		38600	6.35e-05	1.98e-05	1.02e-06
		38600	6.19e-05	1.82e-05	7.65e-07
		38700	6.17e-05	2.08e-05	8.5e-07
		38700	5.97e-05	1.75e-05	6.8e-07
		38800	6.69e-05	1.96e-05	9.34e-07
		38800	6.19e-05	1.75e-05	7.65e-07
		38900	5.78e-05	1.94e-05	1.7e-07
		38900	6.09e-05	1.78e-05	1.1e-06
		39000	6.68e-05	2.31e-05	1.19e-06
		39000	6.38e-05	2.33e-05	9.34e-07
		39100	6.31e-05	2.19e-05	9.34e-07
		39100	6.38e-05	1.98e-05	5.95e-07
		39200	6.01e-05	1.61e-05	1.1e-06
		39200	5.85e-05	2.08e-05	5.95e-07
		39300	6.08e-05	2.1e-05	3.4e-07
		39300	6.15e-05	2.21e-05	6.8e-07
		39400	6.23e-05	2.24e-05	5.95e-07
		39400	6.06e-05	2.21e-05	7.65e-07
		39500	5.72e-05	2.19e-05	7.65e-07
		39500	6.04e-05	2.21e-05	2.55e-07
		39600	5.78e-05	1.87e-05	8.5e-07
		39600	6.13e-05	2.05e-05	1.36e-06
		39700	6.27e-05	1.87e-05	9.34e-07
		39700	5.95e-05	2.08e-05	5.1e-07
		39800	6.21e-05	2.03e-05	4.25e-07
		39800	6.23e-05	2.26e-05	7.65e-07
		39900	5.8e-05	2.17e-05	6.8e-07
		39900	6.2e-05	1.8e-05	4.25e-07
		40000	5.75e-05	2.51e-05	5.95e-07
		40000	5.83e-05	2.38e-05	5.95e-07
		40100	0.000291	0.000135	1.19e-06
		40100	5.79e-05	1.84e-05	5.1e-07
		40200	5.66e-05	2.08e-05	8.5e-07
		40200	6.02e-05	2.1e-05	9.34e-07
		40300	0.00022	0.000104	6.8e-07
		40300	6e-05	2.1e-05	6.8e-07
		40400	6.27e-05	2.35e-05	7.65e-07
		40400	0.000223	9.92e-05	1.19e-06
		40500	0.000184	9.32e-05	7.65e-07
		40500	6.02e-05	1.96e-05	4.25e-07
		40600	6.02e-05	1.82e-05	9.34e-07
		40600	5.48e-05	2.21e-05	4.25e-07
		40700	8.53e-05	3.3e-05	5.95e-07
		40700	7.1e-05	2.91e-05	5.1e-07
		40800	7.13e-05	2.44e-05	5.1e-07
		40800	0.000343	0.000156	5.95e-07
		40900	5.79e-05	2.26e-05	5.95e-07
		40900	5.53e-05	1.91e-05	6.8e-07
		41000	6.1e-05	2.33e-05	5.95e-07
		41000	5.45e-05	2.28e-05	8.5e-07
		41100	5.67e-05	1.55e-05	1.19e-06
		41100	6.39e-05	2.49e-05	7.65e-07
		41200	0.000219	0.000104	5.1e-07
		41200	5.6e-05	1.94e-05	5.1e-07
		41300	5.85e-05	1.87e-05	5.95e-07
		41300	5.52e-05	1.94e-05	7.65e-07
		41400	0.000334	0.000146	1.27e-06
		41400	5.46e-05	2.19e-05	6.8e-07
		41500	5.91e-05	1.78e-05	7.65e-07
		41500	0.000313	0.000166	2.55e-07
		41600	0.000115	4.08e-05	7.65e-07
		41600	9.39e-05	4.04e-05	6.8e-07
		41700	9.16e-05	4.06e-05	6.8e-07
		41700	5.85e-05	2.26e-05	8.5e-07
		41800	5.6e-05	1.96e-05	1.7e-07
		41800	0.000102	4.59e-05	2.55e-07
		41900	0.000115	4.29e-05	5.1e-07
		41900	6.92e-05	2.28e-05	5.95e-07
		42000	8.75e-05	4.06e-05	8.5e-07
		42000	6.39e-05	2.51e-05	8.5e-07
		42100	0.000119	4.84e-05	5.1e-07
		42100	5.22e-05	2.14e-05	5.95e-07
		42200	6.64e-05	2.72e-05	5.95e-07
		42200	5.25e-05	1.75e-05	3.4e-07
		42300	6.01e-05	2.01e-05	7.65e-07
		42300	7.06e-05	2.19e-05	5.95e-07
		42400	6.13e-05	2.42e-05	7.65e-07
		42400	5.61e-05	1.98e-05	6.8e-07
		42500	5.85e-05	1.82e-05	9.34e-07
		42500	5.3e-05	1.91e-05	5.1e-07
		42600	5.75e-05	2.44e-05	8.5e-07
		42600	5.89e-05	2.42e-05	6.8e-07
		42700	7.79e-05	3.34e-05	6.8e-07
		42700	0.000114	5.19e-05	5.95e-07
		42800	0.000114	5.05e-05	4.25e-07
		42800	5.85e-05	1.84e-05	7.65e-07
		42900	6.72e-05	3.11e-05	1.7e-07
		42900	5.83e-05	2.47e-05	8.5e-07
		43000	5.9e-05	2.19e-05	7.65e-07
		43000	7.9e-05	2.91e-05	8.5e-07
		43100	5.21e-05	2.4e-05	5.95e-07
		43100	5.8e-05	2.14e-05	8.5e-07
		43200	4.86e-05	2.35e-05	1.7e-07
		43200	5.25e-05	2.03e-05	5.95e-07
		43300	5.19e-05	1.82e-05	2.55e-07
		43300	5.71e-05	1.98e-05	5.95e-07
		43400	5.46e-05	1.66e-05	4.25e-07
		43400	5.11e-05	1.82e-05	6.8e-07
		43500	4.93e-05	1.89e-05	6.8e-07
		43500	5.41e-05	1.52e-05	5.95e-07
		43600	5.21e-05	1.71e-05	5.95e-07
		43600	4.89e-05	1.68e-05	8.5e-07
		43700	5.67e-05	1.84e-05	3.4e-07
		43700	5.48e-05	2.05e-05	2.55e-07
		43800	5.72e-05	2.38e-05	5.95e-07
		43800	5.38e-05	2.12e-05	4.25e-07
		43900	5.67e-05	1.89e-05	6.8e-07
		43900	5.89e-05	1.91e-05	1.02e-06
		44000	5.29e-05	2.1e-05	5.95e-07
		44000	5.03e-05	2.4e-05	5.1e-07
		44100	5.49e-05	2.24e-05	8.5e-07
		44100	5.38e-05	2.14e-05	5.95e-07
		44200	4.76e-05	2.26e-05	6.8e-07
		44200	5.76e-05	1.8e-05	6.8e-07
		44300	5.18e-05	2.28e-05	9.34e-07
		44300	5.55e-05	2.1e-05	4.25e-07
		44400	5.52e-05	2.31e-05	2.55e-07
		44400	5.59e-05	2.12e-05	7.65e-07
		44500	5.11e-05	1.87e-05	5.95e-07
		44500	5.76e-05	1.94e-05	5.95e-07
		44600	5.46e-05	1.87e-05	5.95e-07
		44600	5.74e-05	1.89e-05	5.95e-07
		44700	5.33e-05	1.84e-05	8.5e-07
		44700	5.48e-05	2.03e-05	4.25e-07
		44800	5.11e-05	1.73e-05	3.4e-07
		44800	5.34e-05	2.31e-05	5.95e-07
		44900	5.27e-05	2.28e-05	3.4e-07
		44900	5.1e-05	1.78e-05	7.65e-07
		45000	4.76e-05	1.89e-05	9.34e-07
		45000	5.03e-05	2.12e-05	9.34e-07
		45100	5.36e-05	1.82e-05	7.65e-07
		45100	5.4e-05	1.73e-05	5.95e-07
		45200	5.51e-05	1.89e-05	5.95e-07
		45200	5.89e-05	1.91e-05	6.8e-07
		45300	5.27e-05	1.71e-05	3.4e-07
		45300	5.08e-05	1.87e-05	3.4e-07
		45400	4.99e-05	2.03e-05	7.65e-07
		45400	5.25e-05	2.19e-05	4.25e-07
		45500	4.78e-05	2.26e-05	2.55e-07
		45500	4.74e-05	2.1e-05	6.8e-07
		45600	5.06e-05	2.35e-05	5.1e-07
		45600	5.23e-05	1.78e-05	3.4e-07
		45700	4.95e-05	1.91e-05	3.4e-07
		45700	5.42e-05	1.78e-05	1.7e-07
		45800	5.27e-05	1.8e-05	5.1e-07
		45800	5.33e-05	2.17e-05	4.25e-07
		45900	4.82e-05	1.84e-05	3.4e-07
		45900	5.46e-05	1.91e-05	4.25e-07
		46000	4.8e-05	1.73e-05	2.55e-07
		46000	4.7e-05	1.57e-05	6.8e-07
		46100	4.86e-05	1.91e-05	5.1e-07
		46100	4.99e-05	2.17e-05	4.25e-07
		46200	5.18e-05	1.87e-05	5.1e-07
		46200	4.85e-05	2.35e-05	8.5e-07
		46300	4.91e-05	1.98e-05	7.65e-07
		46300	4.8e-05	2.17e-05	5.1e-07
		46400	4.99e-05	1.98e-05	4.25e-07
		46400	5.11e-05	2.14e-05	8.5e-07
		46500	5.25e-05	2.31e-05	4.25e-07
		46500	4.85e-05	1.89e-05	5.1e-07
		46600	7.41e-05	2.97e-05	5.1e-07
		46600	5e-05	2.26e-05	9.34e-07
		46700	5.31e-05	1.84e-05	8.5e-07
		46700	4.91e-05	2.05e-05	7.65e-07
		46800	7.34e-05	3.37e-05	4.25e-07
		46800	4.76e-05	1.94e-05	1.1e-06
		46900	7.96e-05	3.51e-05	4.25e-07
		46900	4.55e-05	1.64e-05	8.5e-08
		47000	4.97e-05	2.21e-05	3.4e-07
		47000	4.95e-05	1.94e-05	4.25e-07
		47100	9.08e-05	4.94e-05	7.65e-07
		47100	4.93e-05	2.1e-05	7.65e-07
		47200	4.97e-05	1.96e-05	5.95e-07
		47200	7.84e-05	3.25e-05	3.4e-07
		47300	4.89e-05	2.24e-05	2.55e-07
		47300	4.86e-05	2.14e-05	2.55e-07
		47400	5.51e-05	1.34e-05	5.95e-07
		47400	5.87e-05	2.31e-05	5.95e-07
		47500	4.63e-05	1.91e-05	8.5e-07
		47500	5.26e-05	2.19e-05	3.4e-07
		47600	5.38e-05	2.44e-05	5.1e-07
		47600	4.97e-05	2.33e-05	1.1e-06
		47700	4.14e-05	1.84e-05	5.95e-07
		47700	4.81e-05	1.87e-05	4.25e-07
		47800	4.67e-05	1.75e-05	4.25e-07
		47800	4.69e-05	1.96e-05	3.4e-07
		47900	4.69e-05	1.96e-05	5.95e-07
		47900	4.78e-05	1.87e-05	3.4e-07
		48000	4.43e-05	2.33e-05	4.25e-07
		48000	4.97e-05	1.98e-05	9.34e-07
		48100	5.85e-05	2.28e-05	3.4e-07
		48100	5.41e-05	2.54e-05	4.25e-07
		48200	4.96e-05	1.94e-05	8.5e-07
		48200	4.85e-05	2.26e-05	4.25e-07
		48300	4.61e-05	2.19e-05	3.4e-07
		48300	5.76e-05	2.7e-05	5.1e-07
		48400	4.82e-05	2.42e-05	5.1e-07
		48400	6.21e-05	2.95e-05	5.1e-07
		48500	5.91e-05	2.42e-05	7.65e-07
		48500	4.69e-05	1.71e-05	3.4e-07
		48600	5.04e-05	2.35e-05	4.25e-07
		48600	4.36e-05	2.05e-05	2.55e-07
		48700	4.54e-05	1.87e-05	7.65e-07
		48700	4.89e-05	2.28e-05	2.55e-07
		48800	5.03e-05	2.19e-05	4.25e-07
		48800	4.39e-05	1.73e-05	5.95e-07
		48900	4.4e-05	1.59e-05	5.95e-07
		48900	4.5e-05	1.84e-05	5.95e-07
		49000	4.54e-05	1.73e-05	5.1e-07
		49000	4.54e-05	2.01e-05	4.25e-07
		49100	5.03e-05	2.14e-05	8.5e-07
		49100	7.96e-05	1.91e-05	2.55e-07
		49200	9.17e-05	2.08e-05	6.8e-07
		49200	0.000102	1.61e-05	3.4e-07
		49300	9.62e-05	1.94e-05	2.55e-07
		49300	9.57e-05	1.87e-05	5.1e-07
		49400	0.000103	1.89e-05	5.95e-07
		49400	9.06e-05	1.71e-05	5.1e-07
		49500	9.36e-05	1.5e-05	7.65e-07
		49500	9.7e-05	2.74e-05	1.7e-07
		49600	0.000107	2.12e-05	7.65e-07
		49600	0.000105	2.12e-05	8.5e-08
		49700	0.000119	2.28e-05	6.8e-07
		49700	0.000111	1.94e-05	4.25e-07
		49800	0.000115	2.24e-05	5.95e-07
		49800	0.000111	2.01e-05	4.25e-07
		49900	0.000111	1.98e-05	8.5e-07
		49900	0.000109	1.73e-05	3.4e-07
		50000	0.000112	1.98e-05	5.1e-07
		50000	0.000118	1.91e-05	4.25e-07
		50100	0.000106	1.98e-05	5.1e-07
		50100	0.000145	2.21e-05	2.55e-07
		50200	0.000148	2.05e-05	5.1e-07
		50200	0.000144	1.98e-05	1.7e-07
		50300	0.000175	1.91e-05	6.8e-07
		50300	0.000173	2.03e-05	5.1e-07
		50400	0.000176	1.84e-05	5.95e-07
		50400	0.000168	2.21e-05	4.25e-07
		50500	0.000172	2.26e-05	3.4e-07
		50500	0.000163	2.08e-05	7.65e-07
		50600	0.000183	2.12e-05	1.1e-06
		50600	0.000192	1.75e-05	4.25e-07
		50700	0.000186	1.75e-05	2.55e-07
		50700	0.000189	1.73e-05	8.5e-08
		50800	0.000188	2.08e-05	7.65e-07
		50800	0.000176	2.05e-05	7.65e-07
		50900	0.000181	1.71e-05	3.4e-07
		50900	0.000188	1.89e-05	7.65e-07
		51000	0.000186	2.05e-05	8.5e-08
		51000	0.000182	2.33e-05	4.25e-07
		51100	0.000184	2.21e-05	3.4e-07
		51100	0.000124	1.94e-05	4.25e-07
		51200	9.47e-05	2.26e-05	1.7e-07
		51200	9.17e-05	1.75e-05	4.25e-07
		51300	0.000109	2.1e-05	8.5e-08
		51300	0.000111	2.03e-05	6.8e-07
		51400	0.000112	2.05e-05	5.1e-07
		51400	0.000113	1.87e-05	6.8e-07
		51500	0.000112	2.12e-05	4.25e-07
		51500	0.000109	2.1e-05	4.25e-07
		51600	9.5e-05	1.61e-05	3.4e-07
		51600	7.69e-05	1.78e-05	4.25e-07
		51700	8.31e-05	1.91e-05	1.7e-07
		51700	8.29e-05	1.73e-05	8.5e-08
		51800	7.77e-05	1.89e-05	4.25e-07
		51800	8.11e-05	2.1e-05	0
		51900	7.39e-05	1.8e-05	4.25e-07
		51900	7.62e-05	2.31e-05	3.4e-07
		52000	8.19e-05	1.84e-05	7.65e-07
		52000	7.73e-05	1.94e-05	4.25e-07
		52100	7.75e-05	1.91e-05	4.25e-07
		52100	7.84e-05	2.05e-05	4.25e-07
		52200	7.45e-05	2.31e-05	5.95e-07
		52200	7.9e-05	2.38e-05	2.55e-07
		52300	4.09e-05	2.17e-05	3.4e-07
		52300	3.53e-05	2.21e-05	3.4e-07
		52400	3.8e-05	1.94e-05	2.55e-07
		52400	3.99e-05	2.21e-05	4.25e-07
		52500	4.09e-05	1.96e-05	2.55e-07
		52500	4.06e-05	2.4e-05	8.5e-08
		52600	3.8e-05	2.17e-05	2.55e-07
		52600	3.83e-05	2.14e-05	4.25e-07
		52700	4.37e-05	2.35e-05	3.4e-07
		52700	4.03e-05	2.24e-05	5.1e-07
		52800	3.61e-05	1.61e-05	4.25e-07
		52800	3.69e-05	1.91e-05	4.25e-07
		52900	4.02e-05	2.68e-05	4.25e-07
		52900	4.17e-05	2.03e-05	5.1e-07
		53000	3.67e-05	1.78e-05	2.55e-07
		53000	3.98e-05	2.33e-05	3.4e-07
		53100	3.91e-05	1.98e-05	4.25e-07
		53100	3.88e-05	1.91e-05	5.1e-07
		53200	3.83e-05	1.73e-05	2.55e-07
		53200	3.45e-05	1.71e-05	1.7e-07
		53300	3.61e-05	1.8e-05	2.55e-07
		53300	3.62e-05	1.82e-05	5.95e-07
		53400	3.64e-05	1.71e-05	4.25e-07
		53400	4.33e-05	1.8e-05	2.55e-07
		53500	4.14e-05	1.91e-05	3.4e-07
		53500	3.77e-05	1.96e-05	5.1e-07
		53600	3.64e-05	2.08e-05	1.7e-07
		53600	3.53e-05	1.96e-05	4.25e-07
		53700	4.02e-05	2.08e-05	2.55e-07
		53700	3.92e-05	2.1e-05	6.8e-07
		53800	3.72e-05	2.17e-05	4.25e-07
		53800	3.42e-05	2.03e-05	1.7e-07
		53900	4.17e-05	2.19e-05	5.1e-07
		53900	3.72e-05	1.87e-05	5.1e-07
		54000	3.42e-05	1.84e-05	4.25e-07
		54000	3.3e-05	1.94e-05	2.55e-07
		54100	3.61e-05	2.01e-05	4.25e-07
		54100	3.47e-05	2.05e-05	5.95e-07
		54200	3.54e-05	2.19e-05	3.4e-07
		54200	3.23e-05	1.73e-05	2.55e-07
		54300	3.72e-05	2.1e-05	5.1e-07
		54300	3.53e-05	2.12e-05	4.25e-07
		54400	3.42e-05	2.05e-05	3.4e-07
		54400	3.35e-05	2.21e-05	8.5e-08
		54500	3.49e-05	1.89e-05	2.55e-07
		54500	3.38e-05	1.94e-05	3.4e-07
		54600	3.34e-05	1.91e-05	3.4e-07
		54600	3.52e-05	2.01e-05	1.7e-07
		54700	3.71e-05	1.91e-05	5.1e-07
		54700	3.92e-05	2.38e-05	5.1e-07
		54800	4.12e-05	2.21e-05	0
		54800	3.73e-05	2.01e-05	7.65e-07
		54900	3.88e-05	1.78e-05	3.4e-07
		54900	3.16e-05	1.98e-05	8.5e-08
		55000	3.72e-05	2.01e-05	6.8e-07
		55000	3.47e-05	2.21e-05	5.95e-07
		55100	3.52e-05	1.73e-05	4.25e-07
		55100	3.82e-05	1.82e-05	2.55e-07
		55200	3.47e-05	1.89e-05	1.7e-07
		55200	3.46e-05	2.1e-05	3.4e-07
		55300	3.41e-05	2.4e-05	1.7e-07
		55300	3.08e-05	1.84e-05	4.25e-07
		55400	3.35e-05	2.17e-05	3.4e-07
		55400	3.5e-05	1.87e-05	4.25e-07
		55500	3.39e-05	1.96e-05	3.4e-07
		55500	3.57e-05	1.94e-05	0
		55600	3.61e-05	1.94e-05	2.55e-07
		55600	4.25e-05	1.71e-05	5.95e-07
		55700	4.61e-05	1.98e-05	4.25e-07
		55700	4.95e-05	1.57e-05	1.7e-07
		55800	4.24e-05	2.1e-05	4.25e-07
		55800	5.03e-05	1.94e-05	2.55e-07
		55900	4.56e-05	2.01e-05	2.55e-07
		55900	4.61e-05	2.01e-05	6.8e-07
		56000	5.29e-05	2.12e-05	4.25e-07
		56000	5.7e-05	1.89e-05	5.1e-07
		56100	5.26e-05	1.82e-05	2.55e-07
		56100	5.55e-05	2.24e-05	1.7e-07
		56200	5.23e-05	2.31e-05	2.55e-07
		56200	5.44e-05	1.98e-05	2.55e-07
		56300	5.48e-05	2.19e-05	2.55e-07
		56300	5.48e-05	1.84e-05	1.7e-07
		56400	5.14e-05	1.73e-05	3.4e-07
		56400	5.51e-05	2.08e-05	4.25e-07
		56500	5.55e-05	1.75e-05	3.4e-07
		56500	5.42e-05	2.28e-05	4.25e-07
		56600	4.91e-05	1.82e-05	7.65e-07
		56600	5.7e-05	1.91e-05	2.55e-07
		56700	6.28e-05	1.8e-05	8.5e-08
		56700	5.87e-05	1.45e-05	0
		56800	6.27e-05	1.89e-05	5.1e-07
		56800	5.82e-05	2.33e-05	2.55e-07
		56900	6.09e-05	2.1e-05	1.7e-07
		56900	5.97e-05	2.17e-05	3.4e-07
		57000	6.66e-05	1.8e-05	4.25e-07
		57000	6.55e-05	1.71e-05	5.95e-07
		57100	6.53e-05	2.05e-05	5.95e-07
		57100	6.7e-05	2.03e-05	4.25e-07
		57200	6.87e-05	2.24e-05	2.55e-07
		57200	7.09e-05	2.31e-05	7.65e-07
		57300	6.72e-05	2.1e-05	5.1e-07
		57300	6.83e-05	2.26e-05	5.1e-07
		57400	6.87e-05	1.78e-05	4.25e-07
		57400	7.29e-05	2.03e-05	1.7e-07
		57500	7e-05	2.12e-05	5.1e-07
		57500	7.33e-05	2.19e-05	5.1e-07
		57600	7.04e-05	2.42e-05	2.55e-07
		57600	5.25e-05	1.73e-05	2.55e-07
		57700	5.18e-05	1.48e-05	5.95e-07
		57700	5.52e-05	1.59e-05	8.5e-08
		57800	4.92e-05	2.01e-05	6.8e-07
		57800	4.78e-05	2.26e-05	3.4e-07
		57900	4.82e-05	2.42e-05	4.25e-07
		57900	4.37e-05	2.49e-05	6.8e-07
		58000	3.9e-05	1.98e-05	6.8e-07
		58000	3.57e-05	1.68e-05	2.55e-07
		58100	3.5e-05	1.91e-05	5.95e-07
		58100	5.4e-05	2.08e-05	8.5e-08
		58200	6.3e-05	2.14e-05	3.4e-07
		58200	6.32e-05	2.01e-05	1.7e-07
		58300	6.57e-05	1.82e-05	3.4e-07
		58300	6.58e-05	1.68e-05	8.5e-08
		58400	6.38e-05	1.94e-05	3.4e-07
		58400	6.76e-05	2.35e-05	2.55e-07
		58500	6.24e-05	2.28e-05	3.4e-07
		58500	6.24e-05	1.8e-05	4.25e-07
		58600	6.95e-05	1.91e-05	2.55e-07
		58600	7.22e-05	1.73e-05	2.55e-07
		58700	7.78e-05	1.66e-05	1.7e-07
		58700	7.07e-05	2.38e-05	4.25e-07
		58800	7.47e-05	2.21e-05	1.7e-07
		58800	7.03e-05	2.14e-05	4.25e-07
		58900	7.03e-05	1.91e-05	2.55e-07
		58900	7.62e-05	1.96e-05	4.25e-07
		59000	7.37e-05	2.03e-05	8.5e-08
		59000	7.33e-05	1.87e-05	7.65e-07
		59100	6.79e-05	2.01e-05	3.4e-07
		59100	5.44e-05	2.31e-05	2.55e-07
		59200	3.99e-05	2.03e-05	1.7e-07
		59200	3.94e-05	2.58e-05	3.4e-07
		59300	4.65e-05	1.96e-05	1.7e-07
		59300	5.1e-05	1.94e-05	1.7e-07
		59400	5.21e-05	2.14e-05	1.7e-07
		59400	4.71e-05	2.03e-05	4.25e-07
		59500	4.92e-05	1.8e-05	8.5e-08
		59500	4.86e-05	2.14e-05	0
		59600	4.21e-05	2.35e-05	4.25e-07
		59600	3.26e-05	2.19e-05	3.4e-07
		59700	3.57e-05	2.24e-05	2.55e-07
		59700	4.05e-05	1.84e-05	3.4e-07
		59800	3.67e-05	2.35e-05	2.55e-07
		59800	4.01e-05	2.01e-05	1.7e-07
		59900	4.07e-05	2.1e-05	3.4e-07
		59900	4.12e-05	1.98e-05	8.5e-08
		60000	3.72e-05	1.64e-05	1.7e-07
		60000	3.46e-05	1.84e-05	1.7e-07
		60100	4.22e-05	2.05e-05	2.55e-07
		60100	4.01e-05	2.26e-05	3.4e-07
		60200	4.51e-05	1.84e-05	3.4e-07
		60200	4.5e-05	1.71e-05	4.25e-07
		60300	3.3e-05	2.12e-05	4.25e-07
		60300	3e-05	2.05e-05	2.55e-07
		60400	3.64e-05	1.75e-05	5.1e-07
		60400	3.39e-05	1.68e-05	3.4e-07
		60500	3.42e-05	2.28e-05	2.55e-07
		60500	3.28e-05	2.21e-05	4.25e-07
		60600	3.18e-05	2.21e-05	7.65e-07
		60600	3.41e-05	1.94e-05	2.55e-07
		60700	3.3e-05	1.73e-05	4.25e-07
		60700	3.28e-05	2.01e-05	2.55e-07
		60800	3.67e-05	2.24e-05	3.4e-07
		60800	3.5e-05	1.78e-05	2.55e-07
		60900	3.49e-05	1.84e-05	1.7e-07
		60900	3.71e-05	2.05e-05	1.7e-07
		61000	3.37e-05	2.05e-05	3.4e-07
		61000	3.05e-05	2.26e-05	1.7e-07
		61100	3.43e-05	1.73e-05	3.4e-07
		61100	2.96e-05	2.03e-05	3.4e-07
		61200	2.59e-05	1.89e-05	4.25e-07
		61200	2.6e-05	1.91e-05	2.55e-07
		61300	3.22e-05	2.08e-05	3.4e-07
		61300	2.68e-05	2.19e-05	2.55e-07
		61400	3.04e-05	1.94e-05	5.1e-07
		61400	3.5e-05	2.14e-05	5.1e-07
		61500	3.15e-05	2.14e-05	1.7e-07
		61500	3.05e-05	1.48e-05	2.55e-07
		61600	3.31e-05	2.03e-05	8.5e-08
		61600	2.66e-05	1.89e-05	1.7e-07
		61700	2.88e-05	1.68e-05	3.4e-07
		61700	2.56e-05	1.91e-05	8.5e-08
		61800	2.58e-05	1.71e-05	8.5e-08
		61800	2.7e-05	2.01e-05	4.25e-07
		61900	2.43e-05	2.1e-05	3.4e-07
		61900	2.89e-05	2.1e-05	2.55e-07
		62000	2.51e-05	2.03e-05	3.4e-07
		62000	2.58e-05	2.28e-05	5.95e-07
		62100	2.75e-05	1.96e-05	4.25e-07
		62100	2.77e-05	1.96e-05	2.55e-07
		62200	2.6e-05	2.01e-05	4.25e-07
		62200	2.74e-05	1.57e-05	4.25e-07
		62300	2.38e-05	1.89e-05	3.4e-07
		62300	2.19e-05	1.87e-05	5.1e-07
		62400	2.53e-05	2.14e-05	3.4e-07
		62400	2.37e-05	1.78e-05	5.95e-07
		62500	1.99e-05	1.68e-05	5.1e-07
		62500	2.25e-05	1.96e-05	3.4e-07
		62600	2.14e-05	2.21e-05	8.5e-08
		62600	2.21e-05	1.8e-05	2.55e-07
		62700	2.28e-05	1.96e-05	3.4e-07
		62700	2.52e-05	1.78e-05	5.1e-07
		62800	2.14e-05	1.98e-05	1.7e-07
		62800	2.48e-05	1.89e-05	4.25e-07
		62900	2.21e-05	2.17e-05	2.55e-07
		62900	2.6e-05	2.03e-05	2.55e-07
		63000	2.34e-05	1.82e-05	4.25e-07
		63000	2.33e-05	1.8e-05	5.1e-07
		63100	2.11e-05	2.26e-05	4.25e-07
		63100	2.22e-05	2.05e-05	0
		63200	2.44e-05	2.38e-05	3.4e-07
		63200	2.11e-05	2.08e-05	2.55e-07
		63300	2.25e-05	1.64e-05	5.95e-07
		63300	2.25e-05	1.98e-05	2.55e-07
		63400	2.19e-05	1.94e-05	5.1e-07
		63400	1.98e-05	1.98e-05	2.55e-07
		63500	2.21e-05	2.42e-05	1.7e-07
		63500	2.14e-05	2.14e-05	4.25e-07
		63600	2.15e-05	2.19e-05	2.55e-07
		63600	2.28e-05	2.05e-05	4.25e-07
		63700	2.28e-05	1.71e-05	4.25e-07
		63700	2.26e-05	1.94e-05	5.1e-07
		63800	2.38e-05	1.75e-05	2.55e-07
		63800	2.18e-05	2.17e-05	1.7e-07
		63900	2.26e-05	1.89e-05	1.7e-07
		63900	2.51e-05	1.78e-05	3.4e-07
		64000	2.04e-05	2.31e-05	2.55e-07
		64000	2.44e-05	1.8e-05	1.7e-07
		64100	2.08e-05	2.17e-05	2.55e-07
		64100	1.73e-05	2.51e-05	1.7e-07
		64200	2.28e-05	2.17e-05	1.7e-07
		64200	1.96e-05	2.14e-05	1.7e-07
		64300	2.06e-05	2.08e-05	3.4e-07
		64300	2.02e-05	1.8e-05	1.7e-07
		64400	2.34e-05	1.68e-05	2.55e-07
		64400	2e-05	2.1e-05	4.25e-07
		64500	2.45e-05	1.87e-05	2.55e-07
		64500	1.96e-05	2.05e-05	4.25e-07
		64600	2.02e-05	1.89e-05	8.5e-08
		64600	2.73e-05	2.05e-05	8.5e-08
		64700	2.74e-05	1.96e-05	5.1e-07
		64700	2.82e-05	1.82e-05	5.1e-07
		64800	2.47e-05	1.87e-05	2.55e-07
		64800	2.92e-05	2.12e-05	4.25e-07
		64900	2.59e-05	2.03e-05	3.4e-07
		64900	2.67e-05	2.26e-05	2.55e-07
		65000	3.18e-05	2.03e-05	2.55e-07
		65000	2.79e-05	2.14e-05	3.4e-07
		65100	3.41e-05	2.01e-05	2.55e-07
		65100	3.04e-05	2.12e-05	3.4e-07
		65200	2.7e-05	1.89e-05	3.4e-07
		65200	3.11e-05	2.05e-05	2.55e-07
		65300	2.92e-05	2.14e-05	5.95e-07
		65300	3.11e-05	1.59e-05	1.7e-07
		65400	2.92e-05	2.03e-05	5.95e-07
		65400	3.26e-05	1.75e-05	8.5e-08
		65500	3.22e-05	1.91e-05	8.5e-08
		65500	3.27e-05	2.28e-05	2.55e-07
		65600	2.9e-05	1.78e-05	5.1e-07
		65600	2.98e-05	1.75e-05	2.55e-07
		65700	2.25e-05	2.14e-05	2.55e-07
		65700	2.23e-05	2.17e-05	2.55e-07
		65800	2.37e-05	1.75e-05	8.5e-08
		65800	2.48e-05	1.75e-05	3.4e-07
		65900	2.34e-05	1.91e-05	1.7e-07
		65900	2.19e-05	1.89e-05	4.25e-07
		66000	1.95e-05	1.89e-05	1.7e-07
		66000	1.77e-05	2.1e-05	5.1e-07
		66100	2.22e-05	2.14e-05	1.7e-07
		66100	1.98e-05	2.38e-05	2.55e-07
		66200	2.07e-05	1.96e-05	4.25e-07
		66200	2.21e-05	1.96e-05	2.55e-07
		66300	2.13e-05	2.03e-05	2.55e-07
		66300	2.38e-05	1.73e-05	1.7e-07
		66400	2.33e-05	2.03e-05	5.95e-07
		66400	2.58e-05	2.28e-05	4.25e-07
		66500	2.02e-05	1.8e-05	2.55e-07
		66500	2.14e-05	1.91e-05	8.5e-08
		66600	1.91e-05	1.68e-05	5.95e-07
		66600	2.25e-05	1.96e-05	3.4e-07
		66700	2.15e-05	2.19e-05	1.7e-07
		66700	2.11e-05	1.98e-05	1.7e-07
		66800	2.25e-05	2.33e-05	1.7e-07
		66800	2.52e-05	1.64e-05	2.55e-07
		66900	2.43e-05	2.05e-05	1.7e-07
		66900	2.3e-05	1.94e-05	5.1e-07
		67000	2.1e-05	1.94e-05	5.1e-07
		67000	2.7e-05	1.73e-05	2.55e-07
		67100	2.81e-05	2.12e-05	8.5e-08
		67100	2.25e-05	2.35e-05	2.55e-07
		67200	2.41e-05	1.82e-05	5.1e-07
		67200	2.13e-05	2.4e-05	1.7e-07
		67300	2.03e-05	2.08e-05	5.1e-07
		67300	2.38e-05	1.98e-05	0
		67400	1.91e-05	2.42e-05	8.5e-08
		67400	2.17e-05	2.24e-05	3.4e-07
		67500	2.37e-05	2.14e-05	5.1e-07
		67500	2.43e-05	1.8e-05	3.4e-07
		67600	1.96e-05	1.75e-05	3.4e-07
		67600	1.92e-05	1.8e-05	0
		67700	1.83e-05	1.64e-05	8.5e-08
		67700	1.95e-05	1.8e-05	2.55e-07
		67800	2.1e-05	2.12e-05	8.5e-08
		67800	1.79e-05	2.14e-05	0
		67900	1.98e-05	2.7e-05	5.95e-07
		67900	2.06e-05	1.96e-05	1.7e-07
		68000	1.55e-05	1.89e-05	2.55e-07
		68000	1.62e-05	1.78e-05	4.25e-07
		68100	1.83e-05	1.96e-05	3.4e-07
		68100	1.77e-05	1.89e-05	3.4e-07
		68200	1.73e-05	2.31e-05	2.55e-07
		68200	1.91e-05	1.94e-05	1.7e-07
		68300	1.98e-05	1.98e-05	0
		68300	1.77e-05	1.8e-05	1.7e-07
		68400	1.87e-05	1.8e-05	1.7e-07
		68400	1.74e-05	1.82e-05	1.7e-07
		68500	1.73e-05	2.12e-05	2.55e-07
		68500	1.99e-05	1.87e-05	8.5e-08
		68600	1.93e-05	1.68e-05	5.95e-07
		68600	1.73e-05	2.03e-05	4.25e-07
		68700	1.62e-05	2.31e-05	1.7e-07
		68700	1.69e-05	2.24e-05	1.7e-07
		68800	1.7e-05	1.59e-05	1.7e-07
		68800	1.66e-05	1.89e-05	8.5e-08
		68900	1.81e-05	2.17e-05	0
		68900	1.73e-05	1.91e-05	3.4e-07
		69000	1.98e-05	1.94e-05	1.7e-07
		69000	1.74e-05	2.12e-05	8.5e-08
		69100	1.91e-05	2.08e-05	1.7e-07
		69100	1.95e-05	2.05e-05	8.5e-08
		69200	1.72e-05	1.78e-05	3.4e-07
		69200	1.76e-05	1.66e-05	2.55e-07
		69300	1.65e-05	2.05e-05	8.5e-08
		69300	1.87e-05	1.8e-05	1.7e-07
		69400	1.88e-05	1.64e-05	3.4e-07
		69400	1.7e-05	2.19e-05	8.5e-08
		69500	1.88e-05	1.82e-05	3.4e-07
		69500	1.61e-05	1.82e-05	8.5e-08
		69600	1.23e-05	2.12e-05	1.7e-07
		69600	1.65e-05	2.31e-05	3.4e-07
		69700	1.55e-05	2.31e-05	1.7e-07
		69700	1.72e-05	1.94e-05	4.25e-07
		69800	1.89e-05	1.98e-05	3.4e-07
		69800	1.73e-05	2.24e-05	1.7e-07
		69900	1.65e-05	2.03e-05	1.7e-07
		69900	1.53e-05	1.98e-05	2.55e-07
		70000	1.69e-05	2.21e-05	1.7e-07
		70000	1.62e-05	2.61e-05	5.1e-07
		70100	1.8e-05	1.75e-05	1.7e-07
		70100	1.92e-05	1.98e-05	1.7e-07
		70200	1.59e-05	2.01e-05	7.65e-07
		70200	1.49e-05	1.98e-05	2.55e-07
		70300	1.5e-05	2.19e-05	2.55e-07
		70300	1.73e-05	1.96e-05	1.7e-07
		70400	1.55e-05	1.84e-05	8.5e-08
		70400	1.53e-05	1.89e-05	8.5e-08
		70500	1.83e-05	2.17e-05	1.7e-07
		70500	1.59e-05	2.01e-05	1.7e-07
		70600	1.65e-05	1.66e-05	5.1e-07
		70600	1.44e-05	1.98e-05	5.1e-07
		70700	1.58e-05	1.8e-05	1.7e-07
		70700	1.36e-05	1.64e-05	1.7e-07
		70800	1.76e-05	2.19e-05	1.7e-07
		70800	1.51e-05	1.84e-05	2.55e-07
		70900	1.65e-05	1.71e-05	2.55e-07
		70900	1.89e-05	2.1e-05	4.25e-07
		71000	1.57e-05	2.03e-05	2.55e-07
		71000	1.69e-05	1.89e-05	2.55e-07
		71100	1.68e-05	1.89e-05	1.7e-07
		71100	1.4e-05	2.12e-05	3.4e-07
		71200	1.76e-05	1.73e-05	3.4e-07
		71200	1.59e-05	1.84e-05	1.7e-07
		71300	1.55e-05	1.64e-05	8.5e-08
		71300	1.7e-05	2.21e-05	3.4e-07
		71400	1.64e-05	1.89e-05	3.4e-07
		71400	1.57e-05	1.71e-05	1.7e-07
		71500	1.44e-05	1.78e-05	8.5e-08
		71500	1.62e-05	1.98e-05	3.4e-07
		71600	1.69e-05	2.14e-05	2.55e-07
		71600	1.59e-05	1.78e-05	1.7e-07
		71700	1.5e-05	1.91e-05	3.4e-07
		71700	1.47e-05	1.84e-05	5.95e-07
		71800	1.34e-05	1.87e-05	8.5e-08
		71800	1.31e-05	1.78e-05	2.55e-07
		71900	1.54e-05	1.82e-05	5.1e-07
		71900	1.65e-05	1.91e-05	8.5e-08
		72000	1.29e-05	2.01e-05	8.5e-08
		72000	1.83e-05	2.01e-05	0
		72100	1.44e-05	1.94e-05	2.55e-07
		72100	1.27e-05	1.68e-05	8.5e-08
		72200	1.53e-05	1.94e-05	2.55e-07
		72200	1.44e-05	2.24e-05	2.55e-07
		72300	1.49e-05	2.44e-05	8.5e-08
		72300	1.46e-05	1.64e-05	4.25e-07
		72400	1.49e-05	2.03e-05	4.25e-07
		72400	1.27e-05	1.64e-05	8.5e-08
		72500	1.32e-05	1.91e-05	8.5e-08
		72500	1.55e-05	1.98e-05	8.5e-08
		72600	1.57e-05	1.75e-05	8.5e-08
		72600	1.47e-05	1.89e-05	1.7e-07
		72700	1.53e-05	1.84e-05	3.4e-07
		72700	1.27e-05	1.89e-05	1.7e-07
		72800	1.28e-05	1.94e-05	2.55e-07
		72800	1.66e-05	2.05e-05	3.4e-07
		72900	1.4e-05	2.01e-05	1.7e-07
		72900	1.4e-05	1.61e-05	1.7e-07
		73000	1.16e-05	1.98e-05	2.55e-07
		73000	1.43e-05	1.78e-05	2.55e-07
		73100	1.57e-05	2.08e-05	0
		73100	1.24e-05	1.75e-05	8.5e-08
		73200	1.19e-05	1.84e-05	1.7e-07
		73200	1.57e-05	1.75e-05	4.25e-07
		73300	1.57e-05	2.01e-05	2.55e-07
		73300	1.29e-05	1.91e-05	1.7e-07
		73400	1.59e-05	2.08e-05	1.7e-07
		73400	1.32e-05	1.98e-05	3.4e-07
		73500	1.35e-05	2.21e-05	3.4e-07
		73500	1.57e-05	1.82e-05	1.7e-07
		73600	1.51e-05	1.87e-05	1.7e-07
		73600	1.43e-05	2.03e-05	1.7e-07
		73700	1.61e-05	2.26e-05	2.55e-07
		73700	1.35e-05	2.12e-05	0
		73800	1.54e-05	2.14e-05	3.4e-07
		73800	1.46e-05	2.19e-05	8.5e-08
		73900	1.27e-05	2.01e-05	1.7e-07
		73900	1.5e-05	2.35e-05	0
		74000	1.46e-05	1.55e-05	2.55e-07
		74000	1.46e-05	2.28e-05	1.7e-07
		74100	1.36e-05	1.45e-05	2.55e-07
		74100	1.38e-05	1.87e-05	4.25e-07
		74200	1.36e-05	1.84e-05	0
		74200	1.59e-05	2.08e-05	4.25e-07
		74300	1.2e-05	1.73e-05	2.55e-07
		74300	1.25e-05	1.89e-05	0
		74400	1.27e-05	1.98e-05	3.4e-07
		74400	1.31e-05	2.14e-05	8.5e-08
		74500	1.49e-05	1.87e-05	4.25e-07
		74500	1.64e-05	1.78e-05	3.4e-07
		74600	1.29e-05	1.71e-05	1.7e-07
		74600	1.38e-05	1.84e-05	0
		74700	1.2e-05	2.03e-05	3.4e-07
		74700	1.27e-05	2.35e-05	3.4e-07
		74800	1.29e-05	2.33e-05	1.7e-07
		74800	1.16e-05	1.98e-05	2.55e-07
		74900	1.36e-05	1.8e-05	2.55e-07
		74900	1.35e-05	1.73e-05	2.55e-07
		75000	1.62e-05	2.03e-05	3.4e-07
		75000	1.43e-05	1.68e-05	1.7e-07
		75100	1.14e-05	1.96e-05	2.55e-07
		75100	1.28e-05	1.87e-05	0
		75200	1.38e-05	1.89e-05	1.7e-07
		75200	1.36e-05	1.64e-05	8.5e-08
		75300	1.25e-05	2.05e-05	1.7e-07
		75300	1.34e-05	2.1e-05	2.55e-07
		75400	1.32e-05	1.75e-05	3.4e-07
		75400	1.05e-05	1.75e-05	2.55e-07
		75500	1.35e-05	2.01e-05	5.1e-07
		75500	1.27e-05	2.08e-05	3.4e-07
		75600	1.25e-05	1.78e-05	2.55e-07
		75600	1.29e-05	1.71e-05	1.7e-07
		75700	1.16e-05	1.98e-05	8.5e-08
		75700	1.38e-05	1.98e-05	1.7e-07
		75800	1.43e-05	1.96e-05	8.5e-08
		75800	1.24e-05	1.91e-05	1.7e-07
		75900	1.2e-05	2.21e-05	3.4e-07
		75900	1.34e-05	1.73e-05	8.5e-08
		76000	1.27e-05	2.08e-05	4.25e-07
		76000	1.35e-05	2.1e-05	1.7e-07
		76100	1.19e-05	2.21e-05	2.55e-07
		76100	1.29e-05	1.8e-05	1.7e-07
		76200	1.27e-05	1.94e-05	0
		76200	1.29e-05	1.91e-05	4.25e-07
		76300	1.36e-05	2.12e-05	1.7e-07
		76300	1.39e-05	1.68e-05	0
		76400	9.4e-06	2.03e-05	1.7e-07
		76400	1.27e-05	2.08e-05	2.55e-07
		76500	1.2e-05	1.91e-05	2.55e-07
		76500	1.25e-05	2.08e-05	3.4e-07
		76600	1.46e-05	2.35e-05	2.55e-07
		76600	1.32e-05	1.82e-05	1.7e-07
		76700	1.13e-05	1.89e-05	2.55e-07
		76700	1.06e-05	2.14e-05	1.7e-07
		76800	1.35e-05	1.96e-05	1.7e-07
		76800	1.1e-05	1.57e-05	1.7e-07
		76900	1.35e-05	1.98e-05	8.5e-08
		76900	1.32e-05	1.96e-05	2.55e-07
		77000	1.28e-05	1.84e-05	0
		77000	1.27e-05	2.05e-05	8.5e-08
		77100	1.12e-05	1.75e-05	1.7e-07
		77100	1.24e-05	2.12e-05	1.7e-07
		77200	1.19e-05	1.82e-05	8.5e-08
		77200	1.21e-05	2.24e-05	5.1e-07
		77300	1.14e-05	2.08e-05	1.7e-07
		77300	9.95e-06	1.94e-05	1.7e-07
		77400	1.08e-05	2.24e-05	0
		77400	1.17e-05	1.45e-05	8.5e-08
		77500	1.05e-05	2.17e-05	5.1e-07
		77500	1.25e-05	2.19e-05	3.4e-07
		77600	1.2e-05	2.05e-05	3.4e-07
		77600	1.12e-05	1.75e-05	8.5e-08
		77700	1.17e-05	1.87e-05	8.5e-08
		77700	8.86e-06	1.96e-05	8.5e-08
		77800	1.21e-05	2.08e-05	4.25e-07
		77800	1.31e-05	2.12e-05	2.55e-07
		77900	1.12e-05	2.17e-05	8.5e-08
		77900	1.19e-05	1.71e-05	5.95e-07
		78000	8.86e-06	1.82e-05	0
		78000	1.25e-05	1.73e-05	1.7e-07
		78100	1.21e-05	1.75e-05	3.4e-07
		78100	1.08e-05	1.91e-05	2.55e-07
		78200	8.99e-06	1.48e-05	1.7e-07
		78200	1.32e-05	1.64e-05	8.5e-08
		78300	1.08e-05	1.82e-05	8.5e-08
		78300	1.25e-05	1.71e-05	2.55e-07
		78400	1.08e-05	1.8e-05	1.7e-07
		78400	1.14e-05	1.87e-05	8.5e-08
		78500	1.29e-05	2.24e-05	8.5e-08
		78500	8.72e-06	2.17e-05	4.25e-07
		78600	9.95e-06	1.94e-05	1.7e-07
		78600	1.09e-05	1.64e-05	8.5e-08
		78700	1.29e-05	2.01e-05	5.1e-07
		78700	1.35e-05	1.96e-05	2.55e-07
		78800	9.27e-06	2.14e-05	1.7e-07
		78800	1.12e-05	1.94e-05	8.5e-08
		78900	1.16e-05	1.89e-05	2.55e-07
		78900	1.01e-05	2.03e-05	1.7e-07
		79000	1.21e-05	1.8e-05	2.55e-07
		79000	1.04e-05	1.87e-05	1.7e-07
		79100	1.23e-05	2.33e-05	8.5e-08
		79100	1.16e-05	1.71e-05	8.5e-08
		79200	1.08e-05	1.78e-05	0
		79200	1.13e-05	1.91e-05	8.5e-08
		79300	8.58e-06	1.59e-05	3.4e-07
		79300	1.04e-05	1.59e-05	1.7e-07
		79400	8.99e-06	2.12e-05	8.5e-08
		79400	1.08e-05	1.64e-05	2.55e-07
		79500	1.19e-05	1.94e-05	1.7e-07
		79500	1.29e-05	2.1e-05	1.7e-07
		79600	1.05e-05	2.1e-05	0
		79600	1.16e-05	2.05e-05	1.7e-07
		79700	9.4e-06	1.66e-05	3.4e-07
		79700	1.29e-05	2.05e-05	2.55e-07
		79800	1.2e-05	1.73e-05	5.95e-07
		79800	1.08e-05	1.96e-05	3.4e-07
		79900	1.13e-05	2.14e-05	8.5e-08
		79900	1.14e-05	1.84e-05	3.4e-07
		80000	1.32e-05	1.71e-05	2.55e-07
		80000	1.2e-05	2.01e-05	2.55e-07
		80100	9.67e-06	2.26e-05	3.4e-07
		80100	1.2e-05	2.05e-05	2.55e-07
		80200	9.13e-06	1.71e-05	2.55e-07
		80200	1.04e-05	2.08e-05	8.5e-08
		80300	8.99e-06	2.12e-05	2.55e-07
		80300	1.05e-05	2.17e-05	1.7e-07
		80400	9.67e-06	1.96e-05	8.5e-08
		80400	9.81e-06	2.12e-05	3.4e-07
		80500	1.04e-05	2.24e-05	3.4e-07
		80500	1.06e-05	1.89e-05	2.55e-07
		80600	9.27e-06	2.12e-05	0
		80600	9.67e-06	1.89e-05	8.5e-08
		80700	1.01e-05	1.78e-05	0
		80700	1.05e-05	1.87e-05	1.7e-07
		80800	1.01e-05	2.08e-05	4.25e-07
		80800	8.72e-06	1.89e-05	0
		80900	1.02e-05	1.78e-05	0
		80900	8.45e-06	1.94e-05	2.55e-07
		81000	1.09e-05	1.89e-05	2.55e-07
		81000	9.4e-06	2.03e-05	8.5e-08
		81100	1.19e-05	2.12e-05	1.7e-07
		81100	8.99e-06	2.03e-05	2.55e-07
		81200	1.09e-05	1.98e-05	5.1e-07
		81200	1.09e-05	2.12e-05	8.5e-08
		81300	8.04e-06	1.98e-05	2.55e-07
		81300	1.24e-05	1.75e-05	8.5e-08
		81400	9.81e-06	1.59e-05	0
		81400	1.04e-05	1.89e-05	2.55e-07
		81500	1.1e-05	2.24e-05	8.5e-08
		81500	1.06e-05	2.17e-05	5.1e-07
		81600	1.01e-05	1.64e-05	8.5e-08
		81600	1.01e-05	1.73e-05	8.5e-08
		81700	1.2e-05	1.91e-05	2.55e-07
		81700	9.67e-06	2.01e-05	8.5e-08
		81800	1.05e-05	1.73e-05	1.7e-07
		81800	1.08e-05	1.8e-05	2.55e-07
		81900	1.04e-05	1.5e-05	1.7e-07
		81900	1.04e-05	1.64e-05	1.7e-07
		82000	9.54e-06	2.03e-05	8.5e-08
		82000	8.99e-06	1.98e-05	2.55e-07
		82100	1.04e-05	1.75e-05	0
		82100	8.72e-06	2.12e-05	0
		82200	9.4e-06	2.01e-05	1.7e-07
		82200	9.27e-06	1.84e-05	0
		82300	1.13e-05	2.21e-05	1.7e-07
		82300	9.27e-06	2.05e-05	1.7e-07
		82400	9.4e-06	1.84e-05	1.7e-07
		82400	9.13e-06	2.1e-05	1.7e-07
		82500	8.58e-06	2.08e-05	1.7e-07
		82500	1.02e-05	1.98e-05	1.7e-07
		82600	1.14e-05	2.28e-05	1.7e-07
		82600	8.31e-06	1.84e-05	8.5e-08
		82700	8.86e-06	2.14e-05	4.25e-07
		82700	8.72e-06	1.73e-05	4.25e-07
		82800	1.05e-05	1.5e-05	1.7e-07
		82800	9.95e-06	1.94e-05	1.7e-07
		82900	8.72e-06	2.1e-05	1.7e-07
		82900	9.95e-06	1.73e-05	8.5e-08
		83000	1.14e-05	1.96e-05	1.7e-07
		83000	8.99e-06	2.05e-05	1.7e-07
		83100	1.12e-05	1.98e-05	0
		83100	1.08e-05	2.08e-05	3.4e-07
		83200	8.58e-06	2.54e-05	8.5e-08
		83200	9.13e-06	1.73e-05	4.25e-07
		83300	8.04e-06	1.66e-05	8.5e-08
		83300	9.4e-06	2.19e-05	3.4e-07
		83400	1.01e-05	1.73e-05	1.7e-07
		83400	1.01e-05	1.8e-05	1.7e-07
		83500	9.81e-06	2.01e-05	1.7e-07
		83500	1.02e-05	1.8e-05	1.7e-07
		83600	9.4e-06	1.59e-05	3.4e-07
		83600	8.72e-06	1.98e-05	8.5e-08
		83700	8.58e-06	1.61e-05	8.5e-08
		83700	1.05e-05	1.84e-05	3.4e-07
		83800	9.81e-06	1.84e-05	8.5e-08
		83800	7.49e-06	1.91e-05	2.55e-07
		83900	8.04e-06	1.73e-05	2.55e-07
		83900	6.54e-06	1.71e-05	1.7e-07
		84000	1.02e-05	2.05e-05	8.5e-08
		84000	9.67e-06	1.98e-05	1.7e-07
		84100	7.9e-06	1.82e-05	8.5e-08
		84100	1.1e-05	1.8e-05	2.55e-07
		84200	9.54e-06	2.26e-05	1.7e-07
		84200	8.99e-06	2.05e-05	1.7e-07
		84300	7.77e-06	1.89e-05	8.5e-08
		84300	1.02e-05	2.14e-05	1.7e-07
		84400	8.99e-06	2.26e-05	1.7e-07
		84400	1.2e-05	1.82e-05	3.4e-07
		84500	1.05e-05	2.01e-05	1.7e-07
		84500	8.99e-06	1.89e-05	4.25e-07
		84600	8.18e-06	1.78e-05	1.7e-07
		84600	1.08e-05	2.19e-05	1.7e-07
		84700	9.27e-06	1.78e-05	8.5e-08
		84700	7.22e-06	1.94e-05	8.5e-08
		84800	8.31e-06	1.64e-05	2.55e-07
		84800	9.67e-06	2.05e-05	2.55e-07
		84900	9.27e-06	1.38e-05	2.55e-07
		84900	9.95e-06	1.87e-05	2.55e-07
		85000	8.72e-06	1.98e-05	8.5e-08
		85000	9.81e-06	1.71e-05	2.55e-07
		85100	8.18e-06	2.03e-05	2.55e-07
		85100	8.31e-06	2.03e-05	2.55e-07
		85200	8.86e-06	1.78e-05	2.55e-07
		85200	7.63e-06	1.75e-05	8.5e-08
		85300	8.18e-06	2.56e-05	0
		85300	8.72e-06	1.75e-05	2.55e-07
		85400	8.86e-06	1.96e-05	0
		85400	8.86e-06	1.59e-05	2.55e-07
		85500	6.54e-06	1.71e-05	1.7e-07
		85500	8.72e-06	1.78e-05	3.4e-07
		85600	8.72e-06	2.01e-05	0
		85600	7.77e-06	1.89e-05	8.5e-08
		85700	9.54e-06	2.26e-05	1.7e-07
		85700	9.4e-06	1.98e-05	2.55e-07
		85800	8.99e-06	1.91e-05	8.5e-08
		85800	6.81e-06	1.48e-05	2.55e-07
		85900	8.99e-06	1.75e-05	2.55e-07
		85900	7.49e-06	1.96e-05	1.7e-07
		86000	7.9e-06	1.75e-05	1.7e-07
		86000	8.99e-06	1.75e-05	1.7e-07
		86100	8.72e-06	1.91e-05	1.7e-07
		86100	7.77e-06	1.91e-05	1.7e-07
		86200	7.22e-06	1.89e-05	2.55e-07
		86200	8.45e-06	1.68e-05	8.5e-08
		86300	9.13e-06	2.03e-05	0
		86300	8.58e-06	2.01e-05	0
		86400	1.13e-05	2.03e-05	8.5e-08
		86400	8.58e-06	1.84e-05	0
		86500	7.77e-06	1.91e-05	0
		86500	7.9e-06	1.8e-05	1.7e-07
		86600	6.68e-06	1.78e-05	8.5e-08
		86600	6.95e-06	1.89e-05	1.7e-07
		86700	9.27e-06	2.05e-05	0
		86700	8.58e-06	1.68e-05	1.7e-07
		86800	9.81e-06	1.8e-05	0
		86800	9.54e-06	2.42e-05	3.4e-07
		86900	6.81e-06	1.8e-05	2.55e-07
		86900	8.58e-06	1.61e-05	2.55e-07
		87000	9.67e-06	1.57e-05	8.5e-08
		87000	7.22e-06	2.03e-05	3.4e-07
		87100	6.95e-06	1.87e-05	2.55e-07
		87100	7.36e-06	2.14e-05	8.5e-08
		87200	8.72e-06	1.73e-05	8.5e-08
		87200	1.02e-05	1.84e-05	8.5e-08
		87300	7.49e-06	1.75e-05	0
		87300	8.18e-06	1.75e-05	2.55e-07
		87400	7.77e-06	1.87e-05	8.5e-08
		87400	7.22e-06	1.64e-05	8.5e-08
		87500	6.95e-06	1.66e-05	1.7e-07
		87500	8.31e-06	2.21e-05	3.4e-07
		87600	8.45e-06	2.47e-05	3.4e-07
		87600	6.81e-06	1.98e-05	0
		87700	9.13e-06	1.61e-05	3.4e-07
		87700	6.81e-06	1.73e-05	8.5e-08
		87800	6.95e-06	1.96e-05	0
		87800	5.18e-06	1.8e-05	8.5e-08
		87900	8.45e-06	1.96e-05	4.25e-07
		87900	8.18e-06	1.71e-05	2.55e-07
		88000	7.36e-06	2.05e-05	3.4e-07
		88000	6.13e-06	1.75e-05	3.4e-07
		88100	6.95e-06	1.71e-05	4.25e-07
		88100	8.72e-06	1.78e-05	0
		88200	9.54e-06	2.05e-05	1.7e-07
		88200	6.4e-06	2.12e-05	2.55e-07
		88300	7.36e-06	2.05e-05	2.55e-07
		88300	6.54e-06	2.31e-05	0
		88400	7.49e-06	2.03e-05	1.7e-07
		88400	8.58e-06	1.64e-05	0
		88500	7.63e-06	1.98e-05	1.7e-07
		88500	9.27e-06	1.82e-05	0
		88600	9.81e-06	1.84e-05	2.55e-07
		88600	7.36e-06	2.08e-05	8.5e-08
		88700	6.68e-06	1.91e-05	0
		88700	7.63e-06	2.12e-05	2.55e-07
		88800	8.99e-06	1.98e-05	2.55e-07
		88800	7.36e-06	1.57e-05	4.25e-07
		88900	7.49e-06	1.87e-05	8.5e-08
		88900	6.27e-06	2.05e-05	2.55e-07
		89000	6.81e-06	2.14e-05	8.5e-08
		89000	7.63e-06	1.78e-05	8.5e-08
		89100	6.54e-06	2.19e-05	8.5e-08
		89100	5.72e-06	1.64e-05	1.7e-07
		89200	7.49e-06	1.75e-05	8.5e-08
		89200	8.04e-06	1.8e-05	2.55e-07
		89300	6.54e-06	1.89e-05	2.55e-07
		89300	8.18e-06	2.05e-05	1.7e-07
		89400	6.54e-06	2.05e-05	8.5e-08
		89400	7.09e-06	1.91e-05	1.7e-07
		89500	6.81e-06	2.17e-05	8.5e-08
		89500	6.81e-06	1.94e-05	1.7e-07
		89600	7.77e-06	1.43e-05	8.5e-08
		89600	4.63e-06	1.96e-05	2.55e-07
		89700	7.36e-06	1.96e-05	2.55e-07
		89700	6e-06	1.68e-05	1.7e-07
		89800	8.18e-06	1.98e-05	1.7e-07
		89800	5.59e-06	1.75e-05	8.5e-08
		89900	7.09e-06	2.08e-05	8.5e-08
		89900	8.18e-06	2.24e-05	1.7e-07
		90000	5.04e-06	2.12e-05	8.5e-08
		90000	7.49e-06	1.64e-05	1.7e-07
		90100	7.22e-06	2.19e-05	8.5e-08
		90100	5.72e-06	1.84e-05	1.7e-07
		90200	6.4e-06	1.38e-05	2.55e-07
		90200	8.18e-06	2.35e-05	8.5e-08
		90300	6e-06	1.59e-05	1.7e-07
		90300	5.31e-06	2.08e-05	8.5e-08
		90400	6.81e-06	1.89e-05	0
		90400	6.54e-06	1.8e-05	1.7e-07
		90500	5.86e-06	2.08e-05	8.5e-08
		90500	8.18e-06	2.12e-05	3.4e-07
		90600	8.99e-06	1.96e-05	0
		90600	7.9e-06	1.71e-05	1.7e-07
		90700	6e-06	1.78e-05	2.55e-07
		90700	6.4e-06	1.66e-05	4.25e-07
		90800	7.09e-06	1.71e-05	8.5e-08
		90800	7.63e-06	1.91e-05	8.5e-08
		90900	7.36e-06	1.8e-05	0
		90900	7.22e-06	2.1e-05	1.7e-07
		91000	6.27e-06	1.91e-05	3.4e-07
		91000	7.63e-06	1.8e-05	8.5e-08
		91100	7.49e-06	2.05e-05	1.7e-07
		91100	5.31e-06	2.03e-05	8.5e-08
		91200	7.36e-06	1.84e-05	3.4e-07
		91200	5.86e-06	1.91e-05	8.5e-08
		91300	7.63e-06	1.71e-05	8.5e-08
		91300	5.18e-06	1.8e-05	2.55e-07
		91400	8.18e-06	1.91e-05	1.7e-07
		91400	5.59e-06	2.26e-05	0
		91500	5.72e-06	1.91e-05	0
		91500	6.27e-06	1.75e-05	8.5e-08
		91600	7.22e-06	1.78e-05	2.55e-07
		91600	7.63e-06	2.17e-05	1.7e-07
		91700	5.45e-06	2.12e-05	1.7e-07
		91700	5.45e-06	2.14e-05	0
		91800	7.09e-06	2.1e-05	4.25e-07
		91800	5.86e-06	1.8e-05	0
		91900	6.13e-06	1.68e-05	8.5e-08
		91900	6.27e-06	1.5e-05	8.5e-08
		92000	6.68e-06	1.89e-05	5.1e-07
		92000	7.49e-06	2.12e-05	1.7e-07
		92100	7.22e-06	1.91e-05	1.7e-07
		92100	6.68e-06	1.87e-05	1.7e-07
		92200	6.68e-06	2.28e-05	8.5e-08
		92200	6.95e-06	1.71e-05	8.5e-08
		92300	5.04e-06	2.05e-05	8.5e-08
		92300	7.22e-06	2.14e-05	1.7e-07
		92400	6.27e-06	1.36e-05	8.5e-08
		92400	6.13e-06	2.01e-05	1.7e-07
		92500	7.49e-06	1.78e-05	1.7e-07
		92500	7.09e-06	1.84e-05	1.7e-07
		92600	6.81e-06	1.91e-05	3.4e-07
		92600	6.4e-06	1.94e-05	8.5e-08
		92700	6.13e-06	1.78e-05	3.4e-07
		92700	6.4e-06	2.03e-05	0
		92800	5.45e-06	1.71e-05	1.7e-07
		92800	6.54e-06	1.43e-05	4.25e-07
		92900	5.45e-06	2.08e-05	0
		92900	4.63e-06	1.73e-05	1.7e-07
		93000	5.31e-06	2.17e-05	0
		93000	6.81e-06	2.1e-05	4.25e-07
		93100	5.86e-06	1.73e-05	8.5e-08
		93100	5.45e-06	1.68e-05	4.25e-07
		93200	7.36e-06	2.17e-05	8.5e-08
		93200	5.86e-06	1.75e-05	8.5e-08
		93300	6.4e-06	1.71e-05	8.5e-08
		93300	5.59e-06	2.1e-05	2.55e-07
		93400	6.68e-06	1.87e-05	8.5e-08
		93400	5.59e-06	2.05e-05	8.5e-08
		93500	5.59e-06	1.96e-05	8.5e-08
		93500	5.18e-06	1.61e-05	8.5e-08
		93600	7.77e-06	1.29e-05	1.7e-07
		93600	6.68e-06	2.01e-05	2.55e-07
		93700	6.27e-06	1.98e-05	4.25e-07
		93700	6.4e-06	1.94e-05	0
		93800	3.68e-06	1.94e-05	8.5e-08
		93800	6.13e-06	1.41e-05	8.5e-08
		93900	6e-06	1.66e-05	4.25e-07
		93900	6.4e-06	2.21e-05	2.55e-07
		94000	7.22e-06	1.61e-05	1.7e-07
		94000	6.54e-06	2.17e-05	1.7e-07
		94100	6.13e-06	1.98e-05	0
		94100	5.59e-06	2.1e-05	8.5e-08
		94200	6.54e-06	1.78e-05	0
		94200	5.45e-06	2.19e-05	8.5e-08
		94300	6.81e-06	1.8e-05	2.55e-07
		94300	5.86e-06	1.61e-05	1.7e-07
		94400	5.31e-06	1.68e-05	0
		94400	5.18e-06	1.73e-05	8.5e-08
		94500	5.31e-06	2.08e-05	1.7e-07
		94500	4.91e-06	2.01e-05	0
		94600	7.09e-06	1.71e-05	8.5e-08
		94600	6.68e-06	2.4e-05	1.7e-07
		94700	4.91e-06	1.87e-05	2.55e-07
		94700	6e-06	1.78e-05	8.5e-08
		94800	6.27e-06	1.55e-05	8.5e-08
		94800	5.45e-06	1.61e-05	0
		94900	6.81e-06	2.03e-05	0
		94900	7.77e-06	2.03e-05	0
		95000	5.86e-06	1.48e-05	2.55e-07
		95000	6.81e-06	1.75e-05	8.5e-08
		95100	5.72e-06	2.05e-05	0
		95100	5.59e-06	1.57e-05	8.5e-08
		95200	6.4e-06	1.94e-05	2.55e-07
		95200	5.31e-06	1.98e-05	2.55e-07
		95300	6.4e-06	2.14e-05	1.7e-07
		95300	6e-06	2.03e-05	1.7e-07
		95400	5.18e-06	2.33e-05	4.25e-07
		95400	5.18e-06	2.47e-05	0
		95500	6.13e-06	1.94e-05	8.5e-08
		95500	5.59e-06	1.82e-05	8.5e-08
		95600	4.91e-06	1.59e-05	0
		95600	5.59e-06	2.01e-05	1.7e-07
		95700	6.4e-06	2.19e-05	1.7e-07
		95700	4.5e-06	1.52e-05	8.5e-08
		95800	4.77e-06	1.52e-05	1.7e-07
		95800	6.27e-06	2.01e-05	1.7e-07
		95900	6.27e-06	1.71e-05	8.5e-08
		95900	7.36e-06	1.84e-05	8.5e-08
		96000	4.91e-06	2.01e-05	1.7e-07
		96000	4.91e-06	1.82e-05	1.7e-07
		96100	6.27e-06	1.89e-05	1.7e-07
		96100	6.54e-06	1.73e-05	2.55e-07
		96200	5.31e-06	2.1e-05	8.5e-08
		96200	7.36e-06	1.8e-05	2.55e-07
		96300	5.86e-06	1.75e-05	3.4e-07
		96300	6.95e-06	1.94e-05	1.7e-07
		96400	5.04e-06	1.91e-05	8.5e-08
		96400	6.68e-06	2.01e-05	8.5e-08
		96500	5.31e-06	1.78e-05	1.7e-07
		96500	6.54e-06	1.87e-05	8.5e-08
		96600	4.77e-06	1.96e-05	3.4e-07
		96600	5.59e-06	1.75e-05	1.7e-07
		96700	4.36e-06	1.89e-05	8.5e-08
		96700	5.45e-06	2.17e-05	0
		96800	5.86e-06	1.91e-05	8.5e-08
		96800	4.5e-06	2.08e-05	2.55e-07
		96900	4.36e-06	1.87e-05	1.7e-07
		96900	4.77e-06	2.1e-05	0
		97000	4.91e-06	1.68e-05	3.4e-07
		97000	6.13e-06	1.55e-05	8.5e-08
		97100	5.18e-06	1.96e-05	1.7e-07
		97100	3.41e-06	1.68e-05	2.55e-07
		97200	4.77e-06	1.78e-05	1.7e-07
		97200	7.36e-06	2.14e-05	0
		97300	3.95e-06	1.78e-05	0
		97300	5.72e-06	2.33e-05	8.5e-08
		97400	4.22e-06	2.12e-05	8.5e-08
		97400	6.27e-06	1.75e-05	0
		97500	5.04e-06	1.73e-05	4.25e-07
		97500	5.72e-06	2.17e-05	8.5e-08
		97600	5.31e-06	1.73e-05	0
		97600	5.86e-06	1.98e-05	2.55e-07
		97700	4.5e-06	2.26e-05	8.5e-08
		97700	6.54e-06	1.8e-05	0
		97800	5.59e-06	1.73e-05	2.55e-07
		97800	5.31e-06	1.82e-05	1.7e-07
		97900	5.86e-06	2.17e-05	8.5e-08
		97900	5.04e-06	2.1e-05	8.5e-08
		98000	5.18e-06	1.64e-05	0
		98000	6.81e-06	1.94e-05	1.7e-07
		98100	6.4e-06	1.84e-05	2.55e-07
		98100	4.22e-06	1.84e-05	1.7e-07
		98200	5.72e-06	1.68e-05	1.7e-07
		98200	4.91e-06	2.14e-05	8.5e-08
		98300	5.18e-06	1.64e-05	2.55e-07
		98300	5.18e-06	1.8e-05	3.4e-07
		98400	4.91e-06	1.75e-05	2.55e-07
		98400	4.5e-06	2.14e-05	8.5e-08
		98500	6e-06	1.66e-05	1.7e-07
		98500	6.54e-06	2.12e-05	8.5e-08
		98600	4.77e-06	1.96e-05	8.5e-08
		98600	4.5e-06	2.05e-05	0
		98700	6.27e-06	1.91e-05	8.5e-08
		98700	3.68e-06	1.96e-05	8.5e-08
		98800	5.59e-06	1.94e-05	2.55e-07
		98800	5.45e-06	1.73e-05	8.5e-08
		98900	4.91e-06	1.8e-05	2.55e-07
		98900	4.63e-06	1.61e-05	8.5e-08
		99000	4.91e-06	1.94e-05	8.5e-08
		99000	4.91e-06	2.03e-05	8.5e-08
		99100	4.5e-06	1.84e-05	0
		99100	4.22e-06	1.91e-05	0
		99200	6e-06	1.87e-05	8.5e-08
		99200	4.77e-06	1.73e-05	8.5e-08
		99300	5.18e-06	1.91e-05	2.55e-07
		99300	5.18e-06	2.17e-05	0
		99400	6.95e-06	1.73e-05	1.7e-07
		99400	3.68e-06	1.68e-05	1.7e-07
		99500	6.4e-06	1.89e-05	8.5e-08
		99500	5.31e-06	1.8e-05	0
		99600	3.68e-06	2.05e-05	2.55e-07
		99600	4.63e-06	2.21e-05	0
		99700	4.36e-06	1.75e-05	0
		99700	6e-06	1.71e-05	2.55e-07
		99800	5.31e-06	1.84e-05	1.7e-07
		99800	4.77e-06	1.55e-05	0
		99900	4.63e-06	1.91e-05	8.5e-08
[truncated: 88,000 more rows]

## Sheet: Fig 4b
	Dose (Gy)	H2O		tBuOH 10 mM		tBuOH 100 mM		tBuOH 524 mM
	2	0.244667	0.182667	0.013	0.03	0.004	0.00633333	0.00933333	0.0153333
	5	0.308	0.249333	0.0483333	0.0743333	0.0216667	0.025	0.023	0.0266667
	10	0.369667	0.317667	0.0913333	0.122667	0.043	0.054	0.0353333	0.046
	20	0.406333	0.386	0.161	0.208667	0.0926667	0.104667	0.0663333	0.0766667

## Sheet: Fig 4cd
	Fig 4c
	Dose (Gy)	Control			N2			N2O
	2	22.1614	23.4292	23.0296	23.533	21.337	24.9294	36.7172	28.6181	32.8047
	5	36.3688	35.2914	35.2279	35.7973	35.7664	37.7263	44.3496	42.1992	45.1272
	10	43.8848	43.4025	43.0755	44.5912	44.2198	45.3787	52.8617	49.3788	53.1636
	20	52.7539	51.6832	51.7586	53.4514	51.8076	54.1162	58.6945	56.887	60.4495
	Fig 4d
	Dose (Gy)	Control			N2O
	2	22.1614	23.4292	23.0296
	eq. 4				36.7172	28.6181	32.8047
	5	36.3688	35.2914	35.2279
	eq. 10				44.3496	42.1992	45.1272
	10	43.8848	43.4025	43.0755
	eq. 20				52.8617	49.3788	53.1636
	20	52.7539	51.6832	51.7586
	eq. 40				58.6945	56.887	60.4495

## Sheet: Fig 5a
	Time (min)	Control			H2O2			Fenton
	5	0.13	0.12	0.102333	0.0756667	0.100333	0.084	0.525333	0.478667	0.496333

[truncated: 63 more sheets: Fig 5b, Fig 5d, Fig 5e, Fig 5f, Fig 6b, Fig 6c, Fig 7e, Fig 7h, Fig 7j, Fig 7k, SI-Fig12, SI-Fig 13bd, SI-Fig14b, SI-Fig 14c, SI-Fig 15, SI-Fig 16, SI-Fig 17, SI-Fig 36, SI-Fig 45_Spectra, SI-Fig 45_Graphs …]
